# Supplementary material for: Poly[(μ2-benzene-1,3-dicarboxyl­ato-κ2 O 1:O 3){μ2-1,2-bis­[(1H-imidazol-1-yl)meth­yl]benzene-κ2 N 3:N 3′}zinc]
Source: Acta Crystallogr Sect E Struct Rep Online. 2012 May 26;68(Pt 6):m826. doi: 10.1107/S1600536812022544 (PMC3379146; doi:10.1107/S1600536812022544)
Supplement: Supplementary file 1 [file e-68-0m826-sup1.cif]

##############################################################################
#                                                                            #
# This CIF contains the data in a paper accepted for publication in          #
# Acta Crystallographica Section E. It conforms to the requirements of       #
# Notes for Authors for Acta Crystallographica Section E, and has been       #
# peer reviewed under the auspices of the IUCr Commission on Journals.       #
#                                                                            #
# Full details of the Crystallographic Information File format               #
# are given in the paper "The Crystallographic Information File (CIF):       #
# a New Standard Archive File for Crystallography" by S. R. Hall, F. H.      #
# Allen and I. D. Brown [Acta Cryst. (1991), A47, 655-685].                  #
#                                                                            #
# The current version of the core CIF dictionary is obtainable from          #
# ftp://ftp.iucr.org/pub/cif_core.dic.                                       #
#                                                                            #
# Software is freely available for graphical display of the structure(s)     #
# in this CIF. For information consult the CIF software page                 #
# http://www.iucr.org/resources/cif/software.                                #
#                                                                            #
# This file may be used for bona fide research purposes within the           #
# scientific community so long as proper attribution is given to the journal # 
# article from which it was obtained.                                        #
#                                                                            #
##############################################################################
data_I
_audit_creation_method     SHELXL-97
_chemical_name_systematic
;
Poly[(\m~2~-benzene-1,3-dicarboxylato-\k^2^<i>O</i>^1^:<i>O</i>^3^){\m~2~-
1,2-bis[(1<i>H</i>-imidazol-1-yl)methyl]benzene-
\k^2^<i>N</i>^3^:<i>N</i>^3'^}zinc]
;
_chemical_name_common     ?
_chemical_formula_moiety     'C22 H18 N4 O4 Zn'
_chemical_formula_sum     'C22 H18 N4 O4 Zn'
_chemical_formula_iupac     '[Zn (C8 H4 O4) (C14 H14 N4)]'
_chemical_formula_weight     467.77
_chemical_melting_point     ?
_symmetry_cell_setting     triclinic
_symmetry_space_group_name_H-M     'P -1'
_symmetry_space_group_name_Hall     '-P 1'
loop_
    _symmetry_equiv_pos_as_xyz
    'x, y, z'
    '-x, -y, -z'
_cell_length_a     10.2028(14)
_cell_length_b     10.2744(14)
_cell_length_c     11.4529(16)
_cell_angle_alpha     75.405(2)
_cell_angle_beta     83.480(2)
_cell_angle_gamma     61.499(2)
_cell_volume     1021.0(2)
_cell_formula_units_Z     2
_cell_measurement_reflns_used     2793
_cell_measurement_theta_min     2.27
_cell_measurement_theta_max     27.91
_cell_measurement_temperature     293(2)
_exptl_crystal_description     block
_exptl_crystal_colour     colourless
_exptl_crystal_size_max     0.26
_exptl_crystal_size_mid     0.24
_exptl_crystal_size_min     0.20
_exptl_crystal_density_diffrn     1.522
_exptl_crystal_density_meas     ?
_exptl_crystal_density_method     'not measured'
_exptl_crystal_F_000     480
_exptl_absorpt_coefficient_mu     1.240
_exptl_absorpt_correction_type     multi-scan
_exptl_absorpt_process_details     '(SADABS; Bruker, 2000)'
_exptl_absorpt_correction_T_min     0.7386
_exptl_absorpt_correction_T_max     0.7895
_exptl_special_details     ?
_diffrn_ambient_temperature     293(2)
_diffrn_radiation_type     'MoK\a'
_diffrn_radiation_wavelength     0.71073
_diffrn_radiation_source     'sealed tube'
_diffrn_radiation_monochromator     'graphite'
_diffrn_measurement_device_type     'Bruker SMART APEX CCD area-detector'
_diffrn_measurement_method     'phi and omega scans'
_diffrn_detector_area_resol_mean     ?
_diffrn_reflns_number     5145
_diffrn_reflns_av_R_equivalents     0.0623
_diffrn_reflns_av_sigmaI/netI     0.0604
_diffrn_reflns_theta_min     2.27
_diffrn_reflns_theta_max     25.10
_diffrn_reflns_theta_full     25.10
_diffrn_measured_fraction_theta_max     0.981
_diffrn_measured_fraction_theta_full     0.981
_diffrn_reflns_limit_h_min     -12
_diffrn_reflns_limit_h_max     12
_diffrn_reflns_limit_k_min     -12
_diffrn_reflns_limit_k_max     11
_diffrn_reflns_limit_l_min     -12
_diffrn_reflns_limit_l_max     13
_diffrn_standards_number     ?
_diffrn_standards_interval_count     ?
_diffrn_standards_interval_time     ?
_diffrn_standards_decay_%     ?
_refine_special_details
;
Refinement of <i>F</i>^2^ against ALL reflections. The weighted <i>R</i>-factor
<i>wR</i> and goodness of fit <i>S</i> are based on <i>F</i>^2^, conventional
<i>R</i>-factors <i>R</i> are based on <i>F</i>, with <i>F</i> set to zero for
negative <i>F</i>^2^. The threshold expression of <i>F</i>^2^ >
\s(<i>F</i>^2^) is used only for calculating <i>R</i>-factors(gt) <i>etc</i>.
and is not relevant to the choice of reflections for refinement.
<i>R</i>-factors based on <i>F</i>^2^ are statistically about twice as large
as those based on <i>F</i>, and <i>R</i>- factors based on ALL data will be
even larger.
;
_reflns_number_total     3564
_reflns_number_gt     3148
_reflns_threshold_expression     I>2sigma(I)
_refine_ls_structure_factor_coef     Fsqd
_refine_ls_matrix_type     full
_refine_ls_R_factor_all     0.0491
_refine_ls_R_factor_gt     0.0444
_refine_ls_wR_factor_gt     0.1122
_refine_ls_wR_factor_ref     0.1145
_refine_ls_goodness_of_fit_ref     1.016
_refine_ls_restrained_S_all     1.016
_refine_ls_number_reflns     3564
_refine_ls_number_parameters     280
_refine_ls_number_restraints     0
_refine_ls_hydrogen_treatment     constr
_refine_ls_weighting_scheme     calc
_refine_ls_weighting_details
         'calc w=1/[\s^2^(Fo^2^)+(0.0534P)^2^+0.6759P] where P=(Fo^2^+2Fc^2^)/3'
_atom_sites_solution_hydrogens     geom
_atom_sites_solution_primary     direct
_atom_sites_solution_secondary     difmap
_refine_ls_shift/su_max     0.000
_refine_ls_shift/su_mean     0.000
_refine_diff_density_max     0.587
_refine_diff_density_min     -0.519
_refine_ls_extinction_method     none
_refine_ls_extinction_coef     ?
loop_
    _atom_type_symbol
    _atom_type_description
    _atom_type_scat_dispersion_real
    _atom_type_scat_dispersion_imag
    _atom_type_scat_source
    'Zn' 'Zn' 0.2839 1.4301
                         'International Tables Vol C Tables 4.2.6.8 and 6.1.1.4'
    'O' 'O' 0.0106 0.0060
                         'International Tables Vol C Tables 4.2.6.8 and 6.1.1.4'
    'N' 'N' 0.0061 0.0033
                         'International Tables Vol C Tables 4.2.6.8 and 6.1.1.4'
    'C' 'C' 0.0033 0.0016
                         'International Tables Vol C Tables 4.2.6.8 and 6.1.1.4'
    'H' 'H' 0.0000 0.0000
                         'International Tables Vol C Tables 4.2.6.8 and 6.1.1.4'
_computing_data_collection     'SMART (Bruker, 2000)'
_computing_cell_refinement     'SAINT (Bruker, 2000)'
_computing_data_reduction     'SAINT (Bruker, 2000)'
_computing_structure_solution     'SHELXTL (Sheldrick, 2008)'
_computing_structure_refinement     'SHELXTL (Sheldrick, 2008)'
_computing_molecular_graphics     'SHELXTL (Sheldrick, 2008)'
_computing_publication_material     'SHELXTL (Sheldrick, 2008)'
loop_
    _atom_site_type_symbol
    _atom_site_label
    _atom_site_fract_x
    _atom_site_fract_y
    _atom_site_fract_z
    _atom_site_U_iso_or_equiv
    _atom_site_adp_type
    _atom_site_calc_flag
    _atom_site_refinement_flags
    _atom_site_occupancy
    _atom_site_symmetry_multiplicity
    _atom_site_disorder_assembly
    _atom_site_disorder_group
    Zn Zn1 -0.12836(4) 0.60720(4) 1.18865(3) 0.03331(15) Uani d . 1 1 . .
    N N1 -0.1733(3) 0.7657(3) 1.0358(2) 0.0304(6) Uani d . 1 1 . .
    N N2 -0.1374(3) 0.8927(3) 0.8612(2) 0.0342(6) Uani d . 1 1 . .
    N N3 -0.1584(3) 0.7322(3) 0.5120(3) 0.0420(7) Uani d . 1 1 . .
    N N4 -0.1780(3) 0.6676(3) 0.3492(3) 0.0394(7) Uani d . 1 1 . .
    O O1 0.1045(3) 0.6829(3) 1.1935(2) 0.0464(6) Uani d . 1 1 . .
    O O2 0.0904(2) 0.4788(3) 1.1805(2) 0.0392(6) Uani d . 1 1 . .
    O O3 0.7971(2) 0.4629(3) 1.1786(2) 0.0352(5) Uani d . 1 1 . .
    O O4 0.5906(3) 0.6760(3) 1.1811(2) 0.0400(6) Uani d . 1 1 . .
    C C1 0.1634(3) 0.5512(4) 1.1811(3) 0.0329(7) Uani d . 1 1 . .
    C C2 0.3288(3) 0.4676(4) 1.1651(3) 0.0294(7) Uani d . 1 1 . .
    C C3 0.3983(4) 0.3254(4) 1.1412(3) 0.0366(8) Uani d . 1 1 . .
    H H3 0.3422 0.2771 1.1368 0.044 Uiso calc R 1 1 . .
    C C4 0.5505(4) 0.2531(4) 1.1234(3) 0.0435(9) Uani d . 1 1 . .
    H H4 0.5964 0.1573 1.1060 0.052 Uiso calc R 1 1 . .
    C C5 0.6341(4) 0.3236(4) 1.1315(3) 0.0354(7) Uani d . 1 1 . .
    H H5 0.7365 0.2752 1.1194 0.042 Uiso calc R 1 1 . .
    C C6 0.5668(3) 0.4654(3) 1.1575(3) 0.0273(6) Uani d . 1 1 . .
    C C7 0.4142(3) 0.5373(4) 1.1729(3) 0.0288(7) Uani d . 1 1 . .
    H H7 0.3680 0.6340 1.1887 0.035 Uiso calc R 1 1 . .
    C C8 0.6550(3) 0.5425(4) 1.1731(3) 0.0292(7) Uani d . 1 1 . .
    C C9 -0.0785(3) 0.7650(4) 0.9477(3) 0.0338(7) Uani d . 1 1 . .
    H H9 0.0174 0.6858 0.9458 0.041 Uiso calc R 1 1 . .
    C C10 -0.2999(4) 0.9013(4) 1.0029(3) 0.0362(7) Uani d . 1 1 . .
    H H10 -0.3871 0.9332 1.0477 0.043 Uiso calc R 1 1 . .
    C C11 -0.2793(4) 0.9816(4) 0.8960(3) 0.0400(8) Uani d . 1 1 . .
    H H11 -0.3474 1.0774 0.8544 0.048 Uiso calc R 1 1 . .
    C C12 -0.0539(4) 0.9346(4) 0.7587(3) 0.0403(8) Uani d . 1 1 . .
    H H12A 0.0289 0.8427 0.7412 0.048 Uiso calc R 1 1 . .
    H H12B -0.0129 0.9931 0.7809 0.048 Uiso calc R 1 1 . .
    C C13 -0.1483(4) 1.0259(4) 0.6473(3) 0.0363(8) Uani d . 1 1 . .
    C C14 -0.2102(5) 1.1822(4) 0.6227(4) 0.0497(9) Uani d . 1 1 . .
    H H14 -0.1920 1.2278 0.6752 0.060 Uiso calc R 1 1 . .
    C C15 -0.2984(5) 1.2723(5) 0.5217(4) 0.0604(11) Uani d . 1 1 . .
    H H15 -0.3391 1.3776 0.5059 0.072 Uiso calc R 1 1 . .
    C C16 -0.3248(5) 1.2046(5) 0.4458(4) 0.0608(11) Uani d . 1 1 . .
    H H16 -0.3853 1.2643 0.3781 0.073 Uiso calc R 1 1 . .
    C C17 -0.2638(4) 1.0504(5) 0.4677(3) 0.0493(9) Uani d . 1 1 . .
    H H17 -0.2820 1.0065 0.4137 0.059 Uiso calc R 1 1 . .
    C C18 -0.1755(4) 0.9577(4) 0.5683(3) 0.0352(7) Uani d . 1 1 . .
    C C19 -0.1066(4) 0.7864(4) 0.5940(3) 0.0443(9) Uani d . 1 1 . .
    H H19A 0.0010 0.7444 0.5880 0.053 Uiso calc R 1 1 . .
    H H19B -0.1297 0.7492 0.6761 0.053 Uiso calc R 1 1 . .
    C C20 -0.0952(4) 0.6950(4) 0.4103(3) 0.0402(8) Uani d . 1 1 . .
    H H20 -0.0031 0.6888 0.3846 0.048 Uiso calc R 1 1 . .
    C C21 -0.3031(5) 0.6908(5) 0.4175(4) 0.0549(11) Uani d . 1 1 . .
    H H21 -0.3831 0.6807 0.3974 0.066 Uiso calc R 1 1 . .
    C C22 -0.2927(5) 0.7305(5) 0.5184(4) 0.0589(11) Uani d . 1 1 . .
    H H22 -0.3624 0.7523 0.5799 0.071 Uiso calc R 1 1 . .
loop_
    _atom_site_aniso_label
    _atom_site_aniso_U_11
    _atom_site_aniso_U_22
    _atom_site_aniso_U_33
    _atom_site_aniso_U_12
    _atom_site_aniso_U_13
    _atom_site_aniso_U_23
    Zn1 0.0290(2) 0.0372(2) 0.0396(2) -0.01929(18) -0.00090(16) -0.00993(17)
    N1 0.0260(13) 0.0318(14) 0.0338(14) -0.0133(11) -0.0016(11) -0.0075(11)
    N2 0.0324(15) 0.0395(15) 0.0329(15) -0.0183(12) 0.0007(11) -0.0092(12)
    N3 0.0473(18) 0.0478(17) 0.0412(17) -0.0280(15) 0.0012(14) -0.0152(14)
    N4 0.0390(16) 0.0522(18) 0.0384(16) -0.0280(14) 0.0070(13) -0.0182(14)
    O1 0.0284(12) 0.0502(16) 0.0675(17) -0.0200(12) -0.0001(12) -0.0209(13)
    O2 0.0258(11) 0.0460(14) 0.0532(15) -0.0237(11) -0.0039(10) -0.0068(11)
    O3 0.0211(11) 0.0402(13) 0.0515(14) -0.0187(10) 0.0002(10) -0.0128(11)
    O4 0.0328(12) 0.0372(14) 0.0594(15) -0.0217(11) 0.0000(11) -0.0149(11)
    C1 0.0252(16) 0.044(2) 0.0337(17) -0.0203(15) -0.0024(13) -0.0053(15)
    C2 0.0244(15) 0.0409(18) 0.0284(16) -0.0203(14) -0.0020(12) -0.0054(13)
    C3 0.0340(18) 0.048(2) 0.0425(19) -0.0286(16) -0.0001(14) -0.0141(16)
    C4 0.0371(19) 0.045(2) 0.060(2) -0.0215(16) 0.0027(17) -0.0268(18)
    C5 0.0242(16) 0.0418(19) 0.0441(19) -0.0166(15) 0.0013(14) -0.0140(15)
    C6 0.0223(15) 0.0335(16) 0.0291(16) -0.0161(13) -0.0036(12) -0.0038(13)
    C7 0.0239(15) 0.0309(16) 0.0347(17) -0.0151(13) -0.0014(13) -0.0067(13)
    C8 0.0258(16) 0.0408(19) 0.0280(16) -0.0222(15) -0.0008(12) -0.0050(13)
    C9 0.0266(16) 0.0360(18) 0.0377(18) -0.0119(14) -0.0025(14) -0.0111(15)
    C10 0.0299(17) 0.0364(18) 0.0429(19) -0.0150(15) 0.0055(14) -0.0134(15)
    C11 0.0320(18) 0.0350(18) 0.047(2) -0.0111(15) -0.0015(15) -0.0086(15)
    C12 0.0342(18) 0.060(2) 0.0368(18) -0.0294(17) 0.0026(14) -0.0127(16)
    C13 0.0354(18) 0.045(2) 0.0365(18) -0.0272(16) 0.0069(14) -0.0084(15)
    C14 0.057(2) 0.050(2) 0.055(2) -0.036(2) 0.0094(19) -0.0143(19)
    C15 0.065(3) 0.039(2) 0.070(3) -0.026(2) 0.004(2) 0.002(2)
    C16 0.062(3) 0.059(3) 0.048(2) -0.027(2) -0.010(2) 0.011(2)
    C17 0.058(2) 0.059(3) 0.0331(19) -0.030(2) -0.0040(17) -0.0056(17)
    C18 0.0381(18) 0.0412(19) 0.0303(17) -0.0231(16) 0.0036(14) -0.0063(14)
    C19 0.053(2) 0.047(2) 0.0383(19) -0.0253(18) -0.0073(16) -0.0114(16)
    C20 0.0371(19) 0.048(2) 0.043(2) -0.0243(17) 0.0016(16) -0.0150(17)
    C21 0.054(2) 0.086(3) 0.051(2) -0.050(2) 0.0143(19) -0.029(2)
    C22 0.059(3) 0.090(3) 0.052(2) -0.050(3) 0.019(2) -0.030(2)
_geom_special_details
;
All e.s.d.'s (except the e.s.d. in the dihedral angle between two l.s. planes)
are estimated using the full covariance matrix. The cell e.s.d.'s are taken
into account individually in the estimation of e.s.d.'s in distances, angles
and torsion angles; correlations between e.s.d.'s in cell parameters are only
used when they are defined by crystal symmetry. An approximate (isotropic)
treatment of cell e.s.d.'s is used for estimating e.s.d.'s involving l.s.
planes.
;
loop_
    _geom_bond_atom_site_label_1
    _geom_bond_atom_site_label_2
    _geom_bond_site_symmetry_2
    _geom_bond_distance
    _geom_bond_publ_flag
    Zn1 N1 . 1.990(3) ?
    Zn1 O2 . 1.984(2) ?
    Zn1 O3 1_455 1.993(2) ?
    Zn1 N4 1_556 2.022(3) ?
    N1 C9 . 1.315(4) ?
    N1 C10 . 1.371(4) ?
    N2 C9 . 1.338(4) ?
    N2 C11 . 1.370(4) ?
    N2 C12 . 1.469(4) ?
    N3 C20 . 1.318(4) ?
    N3 C22 . 1.372(5) ?
    N3 C19 . 1.459(4) ?
    N4 C20 . 1.320(4) ?
    N4 C21 . 1.369(4) ?
    N4 Zn1 1_554 2.022(3) ?
    O1 C1 . 1.231(4) ?
    O2 C1 . 1.281(4) ?
    O3 C8 . 1.280(4) ?
    O3 Zn1 1_655 1.993(2) ?
    O4 C8 . 1.228(4) ?
    C1 C2 . 1.498(4) ?
    C2 C3 . 1.372(5) ?
    C2 C7 . 1.388(4) ?
    C3 C4 . 1.382(5) ?
    C3 H3 . 0.9300 ?
    C4 C5 . 1.380(5) ?
    C4 H4 . 0.9300 ?
    C5 C6 . 1.379(4) ?
    C5 H5 . 0.9300 ?
    C6 C7 . 1.380(4) ?
    C6 C8 . 1.502(4) ?
    C7 H7 . 0.9300 ?
    C9 H9 . 0.9300 ?
    C10 C11 . 1.350(5) ?
    C10 H10 . 0.9300 ?
    C11 H11 . 0.9300 ?
    C12 C13 . 1.501(5) ?
    C12 H12A . 0.9700 ?
    C12 H12B . 0.9700 ?
    C13 C14 . 1.380(5) ?
    C13 C18 . 1.396(5) ?
    C14 C15 . 1.380(6) ?
    C14 H14 . 0.9300 ?
    C15 C16 . 1.360(6) ?
    C15 H15 . 0.9300 ?
    C16 C17 . 1.362(6) ?
    C16 H16 . 0.9300 ?
    C17 C18 . 1.382(5) ?
    C17 H17 . 0.9300 ?
    C18 C19 . 1.511(5) ?
    C19 H19A . 0.9700 ?
    C19 H19B . 0.9700 ?
    C20 H20 . 0.9300 ?
    C21 C22 . 1.349(6) ?
    C21 H21 . 0.9300 ?
    C22 H22 . 0.9300 ?
loop_
    _geom_angle_atom_site_label_1
    _geom_angle_atom_site_label_2
    _geom_angle_atom_site_label_3
    _geom_angle_site_symmetry_1
    _geom_angle_site_symmetry_3
    _geom_angle
    _geom_angle_publ_flag
    N1 Zn1 O2 . . 102.90(10) ?
    N1 Zn1 O3 . 1_455 110.16(10) ?
    O2 Zn1 O3 . 1_455 101.36(9) ?
    N1 Zn1 N4 . 1_556 120.15(11) ?
    O2 Zn1 N4 . 1_556 108.84(11) ?
    O3 Zn1 N4 1_455 1_556 111.41(10) ?
    C9 N1 C10 . . 105.4(3) ?
    C9 N1 Zn1 . . 125.4(2) ?
    C10 N1 Zn1 . . 129.0(2) ?
    C9 N2 C11 . . 107.3(3) ?
    C9 N2 C12 . . 124.5(3) ?
    C11 N2 C12 . . 127.7(3) ?
    C20 N3 C22 . . 107.2(3) ?
    C20 N3 C19 . . 126.6(3) ?
    C22 N3 C19 . . 125.7(3) ?
    C20 N4 C21 . . 105.0(3) ?
    C20 N4 Zn1 . 1_554 126.6(2) ?
    C21 N4 Zn1 . 1_554 128.4(2) ?
    C1 O2 Zn1 . . 112.6(2) ?
    C8 O3 Zn1 . 1_655 104.77(19) ?
    O1 C1 O2 . . 123.4(3) ?
    O1 C1 C2 . . 119.9(3) ?
    O2 C1 C2 . . 116.6(3) ?
    C3 C2 C7 . . 118.9(3) ?
    C3 C2 C1 . . 122.2(3) ?
    C7 C2 C1 . . 118.9(3) ?
    C2 C3 C4 . . 120.8(3) ?
    C2 C3 H3 . . 119.6 ?
    C4 C3 H3 . . 119.6 ?
    C3 C4 C5 . . 119.7(3) ?
    C3 C4 H4 . . 120.2 ?
    C5 C4 H4 . . 120.2 ?
    C6 C5 C4 . . 120.5(3) ?
    C6 C5 H5 . . 119.8 ?
    C4 C5 H5 . . 119.8 ?
    C5 C6 C7 . . 119.1(3) ?
    C5 C6 C8 . . 122.0(3) ?
    C7 C6 C8 . . 118.9(3) ?
    C2 C7 C6 . . 121.0(3) ?
    C2 C7 H7 . . 119.5 ?
    C6 C7 H7 . . 119.5 ?
    O4 C8 O3 . . 122.7(3) ?
    O4 C8 C6 . . 120.2(3) ?
    O3 C8 C6 . . 117.1(3) ?
    N1 C9 N2 . . 111.5(3) ?
    N1 C9 H9 . . 124.3 ?
    N2 C9 H9 . . 124.3 ?
    C11 C10 N1 . . 110.0(3) ?
    C11 C10 H10 . . 125.0 ?
    N1 C10 H10 . . 125.0 ?
    C10 C11 N2 . . 105.8(3) ?
    C10 C11 H11 . . 127.1 ?
    N2 C11 H11 . . 127.1 ?
    N2 C12 C13 . . 112.8(3) ?
    N2 C12 H12A . . 109.0 ?
    C13 C12 H12A . . 109.0 ?
    N2 C12 H12B . . 109.0 ?
    C13 C12 H12B . . 109.0 ?
    H12A C12 H12B . . 107.8 ?
    C14 C13 C18 . . 119.2(3) ?
    C14 C13 C12 . . 118.6(3) ?
    C18 C13 C12 . . 122.1(3) ?
    C13 C14 C15 . . 121.3(4) ?
    C13 C14 H14 . . 119.4 ?
    C15 C14 H14 . . 119.4 ?
    C16 C15 C14 . . 118.9(4) ?
    C16 C15 H15 . . 120.5 ?
    C14 C15 H15 . . 120.5 ?
    C15 C16 C17 . . 120.8(4) ?
    C15 C16 H16 . . 119.6 ?
    C17 C16 H16 . . 119.6 ?
    C16 C17 C18 . . 121.4(4) ?
    C16 C17 H17 . . 119.3 ?
    C18 C17 H17 . . 119.3 ?
    C17 C18 C13 . . 118.3(3) ?
    C17 C18 C19 . . 122.2(3) ?
    C13 C18 C19 . . 119.5(3) ?
    N3 C19 C18 . . 113.3(3) ?
    N3 C19 H19A . . 108.9 ?
    C18 C19 H19A . . 108.9 ?
    N3 C19 H19B . . 108.9 ?
    C18 C19 H19B . . 108.9 ?
    H19A C19 H19B . . 107.7 ?
    N3 C20 N4 . . 112.2(3) ?
    N3 C20 H20 . . 123.9 ?
    N4 C20 H20 . . 123.9 ?
    C22 C21 N4 . . 109.7(3) ?
    C22 C21 H21 . . 125.2 ?
    N4 C21 H21 . . 125.2 ?
    C21 C22 N3 . . 106.0(3) ?
    C21 C22 H22 . . 127.0 ?
    N3 C22 H22 . . 127.0 ?
loop_
    _geom_torsion_atom_site_label_1
    _geom_torsion_atom_site_label_2
    _geom_torsion_atom_site_label_3
    _geom_torsion_atom_site_label_4
    _geom_torsion_site_symmetry_1
    _geom_torsion_site_symmetry_2
    _geom_torsion_site_symmetry_3
    _geom_torsion_site_symmetry_4
    _geom_torsion
    _geom_torsion_publ_flag
    O2 Zn1 N1 C9 . . . . 8.3(3) ?
    O3 Zn1 N1 C9 1_455 . . . -99.1(3) ?
    N4 Zn1 N1 C9 1_556 . . . 129.4(2) ?
    O2 Zn1 N1 C10 . . . . -165.8(3) ?
    O3 Zn1 N1 C10 1_455 . . . 86.8(3) ?
    N4 Zn1 N1 C10 1_556 . . . -44.7(3) ?
    N1 Zn1 O2 C1 . . . . 63.6(2) ?
    O3 Zn1 O2 C1 1_455 . . . 177.6(2) ?
    N4 Zn1 O2 C1 1_556 . . . -64.9(2) ?
    Zn1 O2 C1 O1 . . . . 4.6(4) ?
    Zn1 O2 C1 C2 . . . . -175.2(2) ?
    O1 C1 C2 C3 . . . . -174.6(3) ?
    O2 C1 C2 C3 . . . . 5.2(5) ?
    O1 C1 C2 C7 . . . . 4.3(5) ?
    O2 C1 C2 C7 . . . . -175.8(3) ?
    C7 C2 C3 C4 . . . . -0.9(5) ?
    C1 C2 C3 C4 . . . . 178.1(3) ?
    C2 C3 C4 C5 . . . . 1.0(6) ?
    C3 C4 C5 C6 . . . . 0.2(5) ?
    C4 C5 C6 C7 . . . . -1.3(5) ?
    C4 C5 C6 C8 . . . . 177.0(3) ?
    C3 C2 C7 C6 . . . . -0.3(5) ?
    C1 C2 C7 C6 . . . . -179.3(3) ?
    C5 C6 C7 C2 . . . . 1.4(5) ?
    C8 C6 C7 C2 . . . . -176.9(3) ?
    Zn1 O3 C8 O4 1_655 . . . -4.1(4) ?
    Zn1 O3 C8 C6 1_655 . . . 176.6(2) ?
    C5 C6 C8 O4 . . . . 170.8(3) ?
    C7 C6 C8 O4 . . . . -10.8(5) ?
    C5 C6 C8 O3 . . . . -9.9(5) ?
    C7 C6 C8 O3 . . . . 168.4(3) ?
    C10 N1 C9 N2 . . . . 0.3(3) ?
    Zn1 N1 C9 N2 . . . . -174.91(19) ?
    C11 N2 C9 N1 . . . . 0.1(4) ?
    C12 N2 C9 N1 . . . . 172.1(3) ?
    C9 N1 C10 C11 . . . . -0.7(4) ?
    Zn1 N1 C10 C11 . . . . 174.3(2) ?
    N1 C10 C11 N2 . . . . 0.7(4) ?
    C9 N2 C11 C10 . . . . -0.5(4) ?
    C12 N2 C11 C10 . . . . -172.2(3) ?
    C9 N2 C12 C13 . . . . 148.5(3) ?
    C11 N2 C12 C13 . . . . -41.2(5) ?
    N2 C12 C13 C14 . . . . 96.4(4) ?
    N2 C12 C13 C18 . . . . -83.5(4) ?
    C18 C13 C14 C15 . . . . 0.1(5) ?
    C12 C13 C14 C15 . . . . -179.8(3) ?
    C13 C14 C15 C16 . . . . 0.3(6) ?
    C14 C15 C16 C17 . . . . -0.9(7) ?
    C15 C16 C17 C18 . . . . 1.1(7) ?
    C16 C17 C18 C13 . . . . -0.7(6) ?
    C16 C17 C18 C19 . . . . -179.9(4) ?
    C14 C13 C18 C17 . . . . 0.1(5) ?
    C12 C13 C18 C17 . . . . -180.0(3) ?
    C14 C13 C18 C19 . . . . 179.3(3) ?
    C12 C13 C18 C19 . . . . -0.8(5) ?
    C20 N3 C19 C18 . . . . 92.4(4) ?
    C22 N3 C19 C18 . . . . -78.1(5) ?
    C17 C18 C19 N3 . . . . -7.6(5) ?
    C13 C18 C19 N3 . . . . 173.3(3) ?
    C22 N3 C20 N4 . . . . -0.5(5) ?
    C19 N3 C20 N4 . . . . -172.4(3) ?
    C21 N4 C20 N3 . . . . 0.6(4) ?
    Zn1 N4 C20 N3 1_554 . . . 179.9(2) ?
    C20 N4 C21 C22 . . . . -0.4(5) ?
    Zn1 N4 C21 C22 1_554 . . . -179.7(3) ?
    N4 C21 C22 N3 . . . . 0.2(5) ?
    C20 N3 C22 C21 . . . . 0.2(5) ?
    C19 N3 C22 C21 . . . . 172.2(4) ?
loop_
    _geom_hbond_atom_site_label_D
    _geom_hbond_atom_site_label_H
    _geom_hbond_atom_site_label_A
    _geom_hbond_site_symmetry_A
    _geom_hbond_distance_DH
    _geom_hbond_distance_HA
    _geom_hbond_distance_DA
    _geom_hbond_angle_DHA
    C9 H9 O3 2_667 0.93 2.38 3.188(4) 145
    C11 H11 O4 2_577 0.93 2.54 3.413(4) 157
    C14 H14 O1 2_577 0.93 2.38 3.306(7) 171
    C19 H19B O2 2_567 0.97 2.38 3.200(4) 142
    C20 H20 O1 1_554 0.93 2.34 3.016(4) 130
    C21 H21 O4 1_454 0.93 2.54 3.092(6) 119
data_global
_journal_date_recd_electronic     2012-05-05
_journal_date_accepted     2012-05-17
_journal_name_full     'Acta Crystallographica, Section E'
_journal_year     2012
_journal_volume     68
_journal_issue      6
_journal_page_first     m826
_journal_page_last     m826
_journal_paper_category     QM
_journal_paper_doi     10.1107/S1600536812022544
_journal_coeditor_code     RZ2755
_publ_contact_author_name     'Heng Xu'
_publ_contact_author_address
;
School of Chemistry and Chemical Engineering
Anqing Normal University
Anqing 246003
People's Republic of China
;
_publ_contact_author_email     'aqliugx@sohu.com'
_publ_contact_author_fax     '86-556-5500690'
_publ_contact_author_phone     '86-556-5500690'
_publ_section_title
;\
Poly[(\m~2~-benzene-1,3-dicarboxylato-\k^2^<i>O</i>^1^:<i>O</i>^3^){\m~2~-1,2-\
bis[(1<i>H</i>-imidazol-1-yl)methyl]benzene-\k^2^<i>N</i>^3^:<i>N</i>^3'^}\
zinc]
;
loop_
    _publ_author_name
    _publ_author_footnote
    _publ_author_address
    'Chen, Hong' .
;
Department of Chemistry
Chaohu University
Chaohu 238000
People's Republic of China
;
    'Xu, Heng' .
;
School of Chemistry and Chemical Engineering
Anqing Normal University
Anqing 246003
People's Republic of China
;
