# Supplementary material for: Poly[(μ2-benzene-1,3-dicarboxyl­ato-κ2 O 1:O 3){μ2-1,2-bis­[(1H-imidazol-1-yl)meth­yl]benzene-κ2 N 3:N 3′}zinc]
Source: Acta Crystallogr Sect E Struct Rep Online. 2012 May 26;68(Pt 6):m826. doi: 10.1107/S1600536812022544 (PMC3379146; doi:10.1107/S1600536812022544)
Supplement: Supplementary file 2 [file e-68-0m826-Isup2.hkl]

# 
# h,k,l, Fc-squared, Fo-squared, sigma(Fo-squared) and status flag 
# 
data_I
_shelx_title ' jk in P-1' 
_shelx_refln_list_code          4 
_shelx_F_calc_maximum      138.25 
_exptl_crystal_F_000       480.00 
_reflns_d_resolution_high  0.8379 
 
loop_ 
 _symmetry_equiv_pos_as_xyz 
 'x, y, z' 
 '-x, -y, -z' 
 
_cell_length_a    10.2028 
_cell_length_b    10.2744 
_cell_length_c    11.4529 
_cell_angle_alpha  75.405 
_cell_angle_beta   83.480 
_cell_angle_gamma  61.499 
 
_shelx_F_squared_multiplier     1.000 
 
loop_ 
 _refln_index_h 
 _refln_index_k 
 _refln_index_l 
 _refln_F_squared_calc 
 _refln_F_squared_meas 
 _refln_F_squared_sigma 
 _refln_observed_status 
   1   0   0     3998.03     5475.37    386.98 o 
   2   0   0     3862.20     4782.46    267.36 o 
   3   0   0     2237.12     2588.42    159.67 o 
   4   0   0     9637.09    11246.51     62.88 o 
   5   0   0      834.53      849.57     13.90 o 
   6   0   0       19.04       21.94      5.95 o 
   7   0   0      943.62      877.08     31.16 o 
   8   0   0       18.61       22.76      7.18 o 
   9   0   0       39.27       42.44      9.64 o 
  10   0   0       10.79        5.13      4.72 o 
 -10   1   0        0.92        3.49      3.69 o 
  -9   1   0      217.52      187.18     17.22 o 
  -8   1   0       15.59       11.07      6.15 o 
  -7   1   0      149.32      141.46     13.33 o 
  -6   1   0      255.55      236.39     15.58 o 
  -5   1   0      493.26      608.37     13.48 o 
  -4   1   0     2610.80     2849.00     39.88 o 
  -3   1   0     3863.74     4078.63     67.04 o 
  -2   1   0     2330.54     2442.48     32.39 o 
  -1   1   0     4388.59     5109.25     65.50 o 
   0   1   0     6823.42     7048.22     55.56 o 
   1   1   0     3922.34     4387.36    172.44 o 
   2   1   0     8951.19    10443.87    110.51 o 
   3   1   0      325.89      345.50     13.12 o 
   4   1   0     4613.07     5270.31    313.57 o 
   5   1   0     1312.34     1376.23     86.48 o 
   6   1   0      797.96      880.63     48.80 o 
   7   1   0       13.92       11.28      4.72 o 
   8   1   0      678.45      659.76     28.50 o 
   9   1   0      432.69      375.39     23.17 o 
  10   1   0       66.79       58.23     11.28 o 
  11   1   0       14.83       15.79      6.36 o 
  -9   2   0       38.13       43.67     10.25 o 
  -8   2   0        0.12        1.85      4.10 o 
  -7   2   0      262.20      240.08     17.84 o 
  -6   2   0      399.97      352.43     19.68 o 
  -5   2   0      430.67      402.82     24.91 o 
  -4   2   0       56.20       48.73      4.67 o 
  -3   2   0      639.96      588.66     12.81 o 
  -2   2   0      777.22      731.62     17.32 o 
  -1   2   0      853.74      757.11     15.38 o 
   0   2   0      232.33      202.13     11.07 o 
   1   2   0     2143.48     2336.68    115.56 o 
   2   2   0      170.94      217.55      7.73 o 
   3   2   0      123.02      142.87      3.81 o 
   4   2   0        4.73        3.49      1.81 o 
   5   2   0      677.78      720.61     38.13 o 
   6   2   0      633.68      689.17     20.09 o 
   7   2   0      246.30      246.81     13.22 o 
   8   2   0       45.62       40.22      5.94 o 
   9   2   0      266.15      251.77     18.86 o 
  10   2   0       86.59       78.52     12.71 o 
  11   2   0        0.68        5.33      5.54 o 
  -8   3   0       96.06       77.70     12.71 o 
  -7   3   0       35.82       32.39      8.82 o 
  -6   3   0      549.71      530.19     25.22 o 
  -5   3   0      529.27      533.22     62.12 o 
  -4   3   0        2.07        1.33      2.17 o 
  -3   3   0      143.96      130.92     11.48 o 
  -2   3   0      200.78      156.69      8.51 o 
  -1   3   0      882.09      901.63     66.53 o 
   0   3   0     1955.21     2038.95     84.16 o 
   1   3   0       80.86       55.48      5.84 o 
   2   3   0      517.08      475.92     25.60 o 
   3   3   0      885.94      901.49     47.84 o 
   4   3   0     3071.64     3604.29     88.53 o 
   5   3   0      188.12      181.61      5.37 o 
   6   3   0     1144.03     1286.65     51.77 o 
   7   3   0     1478.29     1701.94    106.82 o 
   8   3   0      781.88      798.52     68.78 o 
   9   3   0     1200.20     1288.01    139.82 o 
  10   3   0      378.82      356.94     23.17 o 
  11   3   0      132.60      137.36     15.99 o 
  -8   4   0       52.36       50.03     10.87 o 
  -7   4   0        0.64        0.21      3.90 o 
  -6   4   0       63.52       60.48     10.66 o 
  -5   4   0      342.51      367.09     41.93 o 
  -4   4   0        3.26        3.68      2.97 o 
  -3   4   0       25.53       17.67      3.82 o 
  -2   4   0      623.71      664.85     46.95 o 
  -1   4   0       17.11        8.94      2.39 o 
   0   4   0      608.11      793.04     45.31 o 
   1   4   0     1301.25     1319.49     86.72 o 
   2   4   0      154.82      152.98      7.82 o 
   3   4   0     1040.71     1121.03     56.40 o 
   4   4   0     5584.28     6857.11    217.37 o 
   5   4   0      151.80      180.13      6.93 o 
   6   4   0      923.76      938.42     27.34 o 
   7   4   0     1757.14     1905.65     59.76 o 
   8   4   0     3726.34     4238.87    203.69 o 
   9   4   0      283.77      292.52     29.11 o 
  10   4   0       95.51      100.67     13.22 o 
  11   4   0      413.69      423.98     40.08 o 
  -7   5   0       87.91      111.12     13.33 o 
  -6   5   0       98.13       85.90     12.71 o 
  -5   5   0      128.40      133.15     23.68 o 
  -4   5   0       78.16       76.24      7.23 o 
  -3   5   0      508.26      529.88     35.57 o 
  -2   5   0        3.31        3.26      2.74 o 
  -1   5   0      412.89      453.96     26.04 o 
   0   5   0       18.41       30.76      3.69 o 
   1   5   0     1071.00     1101.89     86.11 o 
   2   5   0      346.14      365.92     15.76 o 
   3   5   0     1311.88     1336.74     57.84 o 
   4   5   0     3085.95     3431.54    114.55 o 
   5   5   0       21.78        9.93      2.32 o 
   6   5   0        7.92        7.62      2.28 o 
   7   5   0       96.28       85.54      9.43 o 
   8   5   0     2082.98     2207.06     63.15 o 
   9   5   0      106.10      111.94     18.04 o 
  10   5   0        3.88        4.10      3.62 o 
  11   5   0       59.37       69.61      8.84 o 
  12   5   0      253.60      276.82     38.95 o 
  -4   6   0       33.28       34.44      6.56 o 
  -3   6   0      529.42      532.12     54.02 o 
  -2   6   0      614.51      625.33     55.77 o 
  -1   6   0        8.71       11.96      3.47 o 
   0   6   0       86.60       75.27      5.86 o 
   1   6   0     1056.36     1003.72     83.44 o 
   2   6   0     1024.21      999.85     65.18 o 
   3   6   0        5.79        8.73      2.09 o 
   4   6   0     1186.45     1259.84     41.56 o 
   5   6   0      919.04      960.81     24.39 o 
   6   6   0       18.95       25.18      3.33 o 
   7   6   0       99.37      101.97      7.32 o 
   8   6   0      282.37      256.26     21.63 o 
   9   6   0       95.21      103.19      8.64 o 
  10   6   0       39.90       35.91      6.63 o 
  11   6   0        1.59        5.19      3.84 o 
  12   6   0       47.02       60.64      8.83 o 
  -4   7   0       60.32       57.82     11.48 o 
  -3   7   0       79.66      101.69     13.33 o 
  -2   7   0      884.40      939.61     34.85 o 
  -1   7   0      603.40      648.89     28.09 o 
   0   7   0       12.00       22.14      6.77 o 
   1   7   0      516.35      488.57     22.96 o 
   2   7   0     1580.20     1529.92     62.53 o 
   3   7   0      230.51      207.29     23.17 o 
   4   7   0      113.78      105.15      7.33 o 
   5   7   0      865.99      852.37     15.44 o 
   6   7   0      507.39      509.77     17.42 o 
   7   7   0        9.36        9.52      3.04 o 
   8   7   0      128.44      134.45      9.05 o 
   9   7   0      441.35      434.43     16.58 o 
  10   7   0      360.88      358.07     39.47 o 
  11   7   0       63.97       58.11      8.22 o 
  -4   8   0       74.75       97.18     14.35 o 
  -3   8   0       10.51       13.33      7.59 o 
  -2   8   0       55.56       61.71     11.69 o 
  -1   8   0      165.04      184.52     16.81 o 
   0   8   0        5.11        3.49      5.13 o 
   1   8   0       29.19       28.09      8.20 o 
   2   8   0      155.48      159.71     14.35 o 
   3   8   0      413.06      436.70     22.35 o 
   4   8   0       28.97       29.55      4.90 o 
   5   8   0      103.60      106.52      7.82 o 
   6   8   0      385.39      336.75     13.26 o 
   7   8   0      664.21      661.29     18.75 o 
   8   8   0       59.88       72.17     11.28 o 
   9   8   0       22.96       24.60      8.41 o 
  10   8   0      458.90      454.53     27.27 o 
  11   8   0      158.05      152.33     17.02 o 
  -2   9   0        0.55        4.72      6.36 o 
  -1   9   0      104.30      117.07     15.38 o 
   0   9   0        2.43        4.31      5.54 o 
   1   9   0      117.43      107.84     13.53 o 
   2   9   0        0.15        0.00      4.10 o 
   3   9   0      337.05      363.09     22.35 o 
   4   9   0       41.29       41.00      9.23 o 
   5   9   0      503.26      458.97     62.02 o 
   6   9   0       82.61       84.03      7.90 o 
   7   9   0      274.70      268.86     12.83 o 
   8   9   0       39.85       40.59      9.64 o 
   9   9   0       68.17       62.53     12.10 o 
  10   9   0      260.02      279.44     21.94 o 
  11   9   0      203.02      229.83     21.12 o 
  -1  10   0       77.70       75.86     14.35 o 
   0  10   0       22.66       46.33     11.89 o 
   1  10   0       62.81       75.45     13.33 o 
   2  10   0       61.68       60.28     11.69 o 
   3  10   0        0.49        3.69      5.54 o 
   4  10   0        9.77       15.38      6.77 o 
   5  10   0     1011.78      992.71     37.72 o 
   6  10   0      138.77      116.66     13.74 o 
   7  10   0       74.01       79.05      8.33 o 
   8  10   0      201.41      201.33     17.43 o 
   9  10   0      802.09      779.49     34.65 o 
  10  10   0      101.26      118.91     16.40 o 
   2  11   0      170.51      179.39     18.04 o 
   3  11   0        0.21        3.49      4.10 o 
   4  11   0       11.20       14.56      6.97 o 
   5  11   0      136.71      173.45     16.81 o 
   6  11   0      536.08      539.82     29.11 o 
   7  11   0       63.94       69.71     11.69 o 
  -7 -11   1      123.04      129.98     14.15 o 
  -6 -11   1        7.75        7.79      4.92 o 
  -5 -11   1       35.88       37.52      9.23 o 
  -4 -11   1       61.81       70.12     12.71 o 
  -3 -11   1       62.90       93.28     14.56 o 
  -2 -11   1        8.23       11.48      5.95 o 
 -10 -10   1       80.08       84.26     14.56 o 
  -9 -10   1       59.37       54.54     11.69 o 
  -8 -10   1       20.41       25.01      8.41 o 
  -7 -10   1      308.78      300.85     20.60 o 
  -6 -10   1      184.89      176.90     11.41 o 
  -5 -10   1        0.05        0.00      5.13 o 
  -4 -10   1        2.08        5.33      4.92 o 
  -3 -10   1      142.39      163.61     16.20 o 
  -2 -10   1      164.30      176.52     17.22 o 
  -1 -10   1        0.81        2.46      6.36 o 
   0 -10   1        5.83       13.53      7.79 o 
 -10  -9   1      789.27      759.40     36.08 o 
  -9  -9   1      194.07      185.34     17.43 o 
  -8  -9   1        3.80        6.56      5.95 o 
  -7  -9   1      117.14      122.42      8.98 o 
  -6  -9   1      740.92      714.22     40.49 o 
  -5  -9   1      155.59      154.33     21.73 o 
  -4  -9   1       54.65       62.03     11.79 o 
  -3  -9   1      104.22      110.71     13.12 o 
  -2  -9   1       55.68       85.70     12.71 o 
  -1  -9   1       42.02       54.54     11.28 o 
   0  -9   1      247.22      245.41     20.30 o 
   1  -9   1       44.95       64.38     12.71 o 
   2  -9   1      153.18      198.05     19.48 o 
 -11  -8   1       10.44        3.90      6.56 o 
 -10  -8   1      201.33      190.67     18.04 o 
  -9  -8   1      690.63      650.74     30.96 o 
  -8  -8   1      294.28      300.15     20.50 o 
  -7  -8   1       68.51       68.68     10.87 o 
  -6  -8   1      268.54      265.66     11.95 o 
  -5  -8   1      135.77      132.48     10.56 o 
  -4  -8   1      704.74      716.28     42.34 o 
  -3  -8   1       14.16       13.58      4.17 o 
  -2  -8   1      519.98      575.08     26.65 o 
  -1  -8   1      143.72      151.51     14.35 o 
   0  -8   1       49.20       57.00     10.66 o 
   1  -8   1        0.49        0.00      4.72 o 
   2  -8   1       89.68      104.97     14.35 o 
   3  -8   1       56.20       66.43     12.51 o 
 -11  -7   1       13.11       22.39      5.94 o 
 -10  -7   1        4.31        4.10      5.33 o 
  -9  -7   1      249.18      223.06     18.45 o 
  -8  -7   1      882.19      916.65     34.24 o 
  -7  -7   1       56.50       59.87     10.05 o 
  -6  -7   1      119.70      115.75      7.90 o 
  -5  -7   1      889.42      874.84     42.44 o 
  -4  -7   1      498.02      449.68     36.39 o 
  -3  -7   1       50.31       35.02      5.07 o 
  -2  -7   1      146.68      137.36     12.51 o 
  -1  -7   1      497.43      505.38     23.78 o 
   0  -7   1      100.24      109.69     12.30 o 
   1  -7   1        3.10        1.44      4.31 o 
   2  -7   1      196.20      186.36     16.40 o 
   3  -7   1       46.63       63.15     11.48 o 
   4  -7   1        1.16        6.97      6.15 o 
 -11  -6   1      319.68      299.68     24.30 o 
 -10  -6   1      210.59      198.10     26.14 o 
  -9  -6   1      132.06      121.18      9.14 o 
  -8  -6   1      595.58      589.30     32.39 o 
  -7  -6   1      675.26      642.34     17.34 o 
  -6  -6   1      878.05      887.47     31.18 o 
  -5  -6   1       15.15       14.05      2.74 o 
  -4  -6   1     1133.00     1201.59     51.07 o 
  -3  -6   1     2455.97     2559.31    321.47 o 
  -2  -6   1      231.09      221.83     14.56 o 
  -1  -6   1     1071.62     1189.53     33.42 o 
   0  -6   1      624.02      524.03     22.96 o 
   1  -6   1      293.65      283.13     17.63 o 
   2  -6   1        3.46        4.10      4.72 o 
   3  -6   1      378.59      392.82     22.14 o 
   4  -6   1       58.14       68.27     11.28 o 
   5  -6   1       92.27      122.81     14.56 o 
 -11  -5   1       10.36       16.06      4.84 o 
 -10  -5   1       43.58       50.56      7.44 o 
  -9  -5   1      149.64      145.66     10.04 o 
  -8  -5   1        8.61       10.81      3.79 o 
  -7  -5   1      911.21      908.39     22.14 o 
  -6  -5   1      655.12      680.44     14.74 o 
  -5  -5   1       33.82       32.53      3.25 o 
  -4  -5   1     1488.53     1642.79     72.25 o 
  -3  -5   1     2237.20     2301.60    124.77 o 
  -2  -5   1     1683.90     1616.25     40.49 o 
  -1  -5   1       43.52       47.68      3.72 o 
   0  -5   1      700.91      562.99     34.03 o 
   1  -5   1     1537.41     1551.01    111.02 o 
   2  -5   1      658.17      616.06     26.86 o 
   3  -5   1        0.98        2.57      3.11 o 
   4  -5   1      222.70      202.22     35.37 o 
   5  -5   1      443.92      473.22     46.54 o 
   6  -5   1      257.89      259.35     19.27 o 
 -11  -4   1       60.13       64.94      9.74 o 
 -10  -4   1       21.33       16.13      4.84 o 
  -9  -4   1       23.50       21.34      4.99 o 
  -8  -4   1       38.93       37.68      5.66 o 
  -7  -4   1      539.58      538.40     43.05 o 
  -6  -4   1      850.01      882.13     22.58 o 
  -5  -4   1      669.39      672.78     26.26 o 
  -4  -4   1     1115.31     1424.71     80.84 o 
  -3  -4   1     1124.45     1262.20     69.56 o 
  -2  -4   1     5574.75     6609.39    248.18 o 
  -1  -4   1     1501.34     1623.36     31.57 o 
   0  -4   1      276.42      256.72     19.68 o 
   1  -4   1     1853.69     1859.20    103.02 o 
   2  -4   1     1512.77     1505.27     87.65 o 
   3  -4   1      465.44      457.69     30.86 o 
   4  -4   1       21.32       27.80      6.77 o 
   5  -4   1      968.71      964.97     72.06 o 
   6  -4   1      178.83      150.49     14.76 o 
   7  -4   1        5.94       11.69      6.77 o 
   8  -4   1        2.21       16.20      6.36 o 
 -11  -3   1        3.12        3.99      3.26 o 
 -10  -3   1       30.47       38.68      8.10 o 
  -9  -3   1      387.39      389.77     30.65 o 
  -8  -3   1      234.47      249.85     21.32 o 
  -7  -3   1       17.51       18.72      4.49 o 
  -6  -3   1      692.96      760.49     19.68 o 
  -5  -3   1     2300.55     2640.66     73.40 o 
  -4  -3   1      548.50      574.54     31.43 o 
  -3  -3   1        0.01        4.52      2.85 o 
  -2  -3   1      382.34      337.25     29.81 o 
  -1  -3   1     4514.26     4333.79    119.94 o 
   0  -3   1     2291.65     2141.89     99.13 o 
   1  -3   1      543.56      572.91     15.17 o 
   2  -3   1      974.96      930.78     19.58 o 
   3  -3   1     2200.69     2228.84     74.53 o 
   4  -3   1      938.63      966.14     20.60 o 
   5  -3   1       23.90       25.45      4.71 o 
   6  -3   1      955.65      939.00     33.21 o 
   7  -3   1      569.72      522.39     26.86 o 
   8  -3   1        9.32       15.17      6.77 o 
 -11  -2   1      424.24      412.30     27.27 o 
 -10  -2   1        4.68        6.36      4.92 o 
  -9  -2   1      292.32      325.83     39.06 o 
  -8  -2   1      725.61      791.10     71.45 o 
  -7  -2   1     1223.06     1362.92    149.26 o 
  -6  -2   1       20.81       26.06      4.32 o 
  -5  -2   1     3334.31     3822.28    129.68 o 
  -4  -2   1     3812.06     4128.28     57.89 o 
  -3  -2   1      311.69      513.36     16.61 o 
  -2  -2   1     1006.62     1145.66     57.84 o 
  -1  -2   1     1450.79     1643.45     23.17 o 
   0  -2   1    17393.07    17512.09    344.03 o 
   1  -2   1     3775.99     4116.56     29.77 o 
   2  -2   1      115.13      117.28      5.34 o 
   3  -2   1     1824.81     1869.78     23.27 o 
   4  -2   1     1850.76     1935.44     25.91 o 
   5  -2   1      901.63      943.66     31.88 o 
   6  -2   1       50.75       55.36      9.02 o 
   7  -2   1      589.27      527.31     26.04 o 
   8  -2   1       33.83       40.39      9.64 o 
   9  -2   1       40.43       52.08     10.66 o 
 -11  -1   1      167.92      155.00     17.43 o 
 -10  -1   1       35.42       39.77     10.05 o 
  -9  -1   1        3.64        2.05      4.31 o 
  -8  -1   1      197.38      207.64     31.68 o 
  -7  -1   1      254.08      257.85     39.47 o 
  -6  -1   1      248.15      280.90     13.84 o 
  -5  -1   1      213.89      287.03     18.66 o 
  -4  -1   1      842.89      880.44     44.80 o 
  -3  -1   1     6288.99     7139.42     63.97 o 
  -2  -1   1     4942.71     5618.00    218.25 o 
  -1  -1   1       42.97       83.65      3.69 o 
   0  -1   1     8016.73     8464.72     64.17 o 
   1  -1   1     6150.82     6768.58    420.91 o 
   2  -1   1      950.91     1018.32     56.07 o 
   3  -1   1     1137.58     1309.39     51.67 o 
   4  -1   1     4192.40     4756.15     93.39 o 
   5  -1   1      309.53      241.97      9.21 o 
   6  -1   1      121.69      102.88      8.30 o 
   7  -1   1      133.40      126.09     12.92 o 
   8  -1   1      171.57      158.69     15.17 o 
   9  -1   1      459.49      437.72     26.45 o 
  10  -1   1       36.61       38.34      9.84 o 
 -10   0   1      178.98      159.51     16.40 o 
  -9   0   1       58.61       53.51     10.46 o 
  -8   0   1       32.39       29.73      8.20 o 
  -7   0   1       84.48       74.42     10.46 o 
  -6   0   1       30.60       14.96      5.74 o 
  -5   0   1      483.02      489.57     22.85 o 
  -4   0   1        8.55        4.51      1.29 o 
  -3   0   1      208.90      173.49      8.16 o 
  -2   0   1     3046.40     4089.48    260.89 o 
  -1   0   1      990.16      896.81     29.42 o 
   1   0   1        7.24        9.23      1.44 o 
   2   0   1      692.57      731.83     71.04 o 
   3   0   1       24.34       24.29      2.56 o 
   4   0   1     3570.28     4135.90    168.63 o 
   5   0   1      292.14      259.24      8.60 o 
   6   0   1      659.08      646.79     20.40 o 
   7   0   1        0.46        0.00      2.67 o 
   8   0   1       25.37       26.86      7.79 o 
   9   0   1      287.01      275.96     20.71 o 
  10   0   1      135.37      123.22     14.56 o 
 -10   1   1      243.93      221.83     20.09 o 
  -9   1   1      108.96       99.44     13.94 o 
  -8   1   1      158.91      142.49     14.76 o 
  -7   1   1       50.05       41.41      8.82 o 
  -6   1   1      158.25      149.46     12.51 o 
  -5   1   1     1470.08     1580.49     26.65 o 
  -4   1   1      328.47      342.71      8.80 o 
  -3   1   1        2.42        3.43      1.29 o 
  -2   1   1      712.92      855.21     56.84 o 
  -1   1   1     8498.45    10228.75    653.24 o 
   0   1   1      493.85      470.87     57.51 o 
   1   1   1     2069.96     2115.72     40.70 o 
   2   1   1     3389.53     3962.65    224.91 o 
   3   1   1      480.65      457.58     20.09 o 
   4   1   1      114.43      179.46     20.09 o 
   5   1   1       89.94       74.43      5.64 o 
   6   1   1      340.07      313.94     21.22 o 
   7   1   1      361.06      348.95     19.27 o 
   8   1   1       10.25        6.15      5.33 o 
   9   1   1      240.35      222.04     18.25 o 
  10   1   1       89.21       92.46     13.53 o 
  11   1   1       66.04       77.50     13.53 o 
  -9   2   1       43.20       52.28     11.28 o 
  -8   2   1       64.85       63.97     11.28 o 
  -7   2   1        4.81        5.74      4.92 o 
  -6   2   1       32.32       33.62      7.79 o 
  -5   2   1      247.62      227.67     16.81 o 
  -4   2   1     1982.41     2175.27     70.94 o 
  -3   2   1     1421.64     1622.49     55.25 o 
  -2   2   1     1663.10     1716.17    115.43 o 
  -1   2   1      126.71       73.29      7.69 o 
   0   2   1     1124.51     1038.93    104.05 o 
   1   2   1    11220.25    11793.11    700.00 o 
   2   2   1      601.09      729.55     20.41 o 
   3   2   1     5232.61     6299.69    220.79 o 
   4   2   1     1754.59     2154.26     91.03 o 
   5   2   1        2.42        4.61      2.31 o 
   6   2   1        2.60        3.08      1.63 o 
   7   2   1     1960.94     1901.37     43.67 o 
   8   2   1     1333.08     1384.30     40.39 o 
   9   2   1      122.98      100.26     12.10 o 
  10   2   1      624.85      539.62     29.11 o 
  11   2   1      250.20      203.79     19.07 o 
  -8   3   1      381.52      355.10     23.78 o 
  -7   3   1      127.69      133.06     14.35 o 
  -6   3   1      118.37       96.57     11.48 o 
  -5   3   1       74.89       70.42      6.42 o 
  -4   3   1      367.45      337.15     21.94 o 
  -3   3   1      358.91      333.39     33.52 o 
  -2   3   1      122.85      135.08      7.89 o 
  -1   3   1        3.10        5.06      1.87 o 
   0   3   1       24.94       10.86      1.92 o 
   1   3   1       89.39       96.83      6.17 o 
   2   3   1      683.58      817.36     26.32 o 
   3   3   1        8.57       35.50      2.52 o 
   4   3   1     5294.35     5902.06    146.40 o 
   5   3   1      361.90      403.91     43.67 o 
   6   3   1      406.48      495.10     30.34 o 
   7   3   1      611.94      630.50     29.11 o 
   8   3   1     1841.89     1991.50     89.49 o 
   9   3   1        4.84        2.26      4.10 o 
  10   3   1      108.12      101.08     13.74 o 
  11   3   1      312.58      316.14     23.58 o 
  -8   4   1       24.62       29.73      8.41 o 
  -7   4   1      527.80      460.68     26.45 o 
  -6   4   1      610.63      613.83     28.70 o 
  -5   4   1       10.64       11.73      3.97 o 
  -4   4   1      319.31      313.60     34.44 o 
  -3   4   1      458.11      435.16     38.54 o 
  -2   4   1      830.02      809.96     40.49 o 
  -1   4   1        7.24        9.91      2.66 o 
   0   4   1      540.87      453.26     38.95 o 
   1   4   1     1125.05     1015.61     45.02 o 
   2   4   1        5.90        7.41      2.33 o 
   3   4   1      489.76      539.71     12.10 o 
   4   4   1      926.95     1017.69     13.12 o 
   5   4   1      524.49      533.34      9.99 o 
   6   4   1       77.05       83.09      6.37 o 
   7   4   1        1.72        3.35      2.82 o 
   8   4   1     2879.51     3141.47    142.90 o 
   9   4   1        8.67       11.61      3.99 o 
  10   4   1        2.49        1.44      4.10 o 
  11   4   1      176.11      140.64     15.79 o 
  12   4   1      470.89      449.20     29.32 o 
  -7   5   1      100.35       94.51     13.94 o 
  -6   5   1      396.10      376.62     23.78 o 
  -5   5   1      122.91      122.60     13.33 o 
  -4   5   1       53.15       52.11      6.23 o 
  -3   5   1      580.55      560.39     55.77 o 
  -2   5   1     1189.16     1178.10     93.49 o 
  -1   5   1      128.31       98.96      6.39 o 
   0   5   1      964.37     1166.60     89.90 o 
   1   5   1      265.91      226.51     15.07 o 
   2   5   1     1820.33     1828.39     80.70 o 
   3   5   1     2130.61     2366.32     78.66 o 
   4   5   1      210.37      187.30      9.98 o 
   5   5   1      978.31      937.42     14.06 o 
   6   5   1      558.26      559.11     18.46 o 
   7   5   1       53.17       50.86      5.94 o 
   8   5   1      412.72      415.50     15.20 o 
   9   5   1       18.85       18.88      5.07 o 
  10   5   1      312.57      320.04     15.36 o 
  11   5   1       91.51       92.17      9.85 o 
  12   5   1       31.44       27.88      9.43 o 
  -6   6   1      135.35      132.44     14.76 o 
  -5   6   1       32.84       34.44      9.23 o 
  -4   6   1       97.52      100.27     18.76 o 
  -3   6   1       18.21       19.02      4.52 o 
  -2   6   1      429.41      431.81     52.49 o 
  -1   6   1      676.36      654.63     75.04 o 
   0   6   1      166.26      150.26      7.93 o 
   1   6   1      694.83      706.99     45.21 o 
   2   6   1     1541.60     1383.14     83.42 o 
   3   6   1      579.43      518.77     10.12 o 
   4   6   1      149.18      140.29      5.74 o 
   5   6   1       90.25       81.37      4.81 o 
   6   6   1     1151.68     1230.28     17.71 o 
   7   6   1      901.65      900.01     38.60 o 
   8   6   1      416.50      413.46     15.04 o 
   9   6   1        3.22        1.30      3.18 o 
  10   6   1      181.09      167.18     11.38 o 
  11   6   1      311.03      307.24     15.94 o 
  12   6   1      113.66      123.68     15.68 o 
  -4   7   1       44.30       56.18     11.07 o 
  -3   7   1       12.11       11.89      6.56 o 
  -2   7   1      127.38      121.31      8.87 o 
  -1   7   1      533.65      530.87     28.60 o 
   0   7   1      372.95      347.29     24.40 o 
   1   7   1       23.44       17.84      3.94 o 
   2   7   1      780.27      703.97     53.51 o 
   3   7   1      799.16      761.15     30.86 o 
   4   7   1      663.68      681.50     12.74 o 
   5   7   1      143.01      156.03      6.66 o 
   6   7   1      105.82       95.82      5.84 o 
   7   7   1      186.89      193.06      8.09 o 
   8   7   1      360.30      391.00     14.90 o 
   9   7   1      114.01      118.40      9.13 o 
  10   7   1        3.78        3.79      3.79 o 
  11   7   1      217.74      210.07     14.45 o 
  12   7   1      279.26      282.87     16.27 o 
  -4   8   1       75.26      113.99     15.38 o 
  -3   8   1      237.80      263.66     20.71 o 
  -2   8   1      107.90      110.10     14.35 o 
  -1   8   1      214.74      206.46     17.22 o 
   0   8   1      718.59      720.03     30.75 o 
   1   8   1      778.59      810.24     31.57 o 
   2   8   1       92.01       87.13     10.87 o 
   3   8   1      249.97      248.90     17.02 o 
   4   8   1      431.13      416.93     18.76 o 
   5   8   1     1314.69     1283.22     46.13 o 
   6   8   1       68.46       56.55      6.37 o 
   7   8   1      211.96      213.53      8.91 o 
   8   8   1      230.22      232.90     17.22 o 
   9   8   1      516.68      508.16     18.16 o 
  10   8   1        8.87        7.65      4.04 o 
  11   8   1       65.13       65.88      8.84 o 
  -2   9   1      112.32      150.08     16.61 o 
  -1   9   1        0.90        1.44      4.92 o 
   0   9   1        1.46        3.69      5.54 o 
   1   9   1      272.31      324.34     21.94 o 
   2   9   1      840.93      854.32     34.24 o 
   3   9   1       10.82        8.00      5.33 o 
   4   9   1       39.43       44.69      9.23 o 
   5   9   1      864.21      901.27     33.01 o 
   6   9   1     1307.23     1277.92     26.39 o 
   7   9   1      410.37      399.24     15.22 o 
   8   9   1       61.79       60.07     10.66 o 
   9   9   1     1445.21     1380.00     44.49 o 
  10   9   1      244.37      247.67     20.30 o 
  11   9   1       22.05       29.11     10.46 o 
  -1  10   1        3.95        7.79      7.38 o 
   0  10   1        1.37        2.67      5.74 o 
   1  10   1       74.66       63.97     12.51 o 
   2  10   1       99.42      124.24     13.94 o 
   3  10   1       22.83       25.42      8.20 o 
   4  10   1       94.10       79.96     12.30 o 
   5  10   1      269.38      283.54     20.50 o 
   6  10   1      176.10      168.12     15.79 o 
   7  10   1       14.57       23.17      8.00 o 
   8  10   1       30.79       35.06      9.02 o 
   9  10   1       39.44       51.46     11.28 o 
  10  10   1      172.99      211.99     19.48 o 
   1  11   1       28.10       28.09     10.05 o 
   2  11   1        9.60       17.02      7.38 o 
   3  11   1       49.05       76.47     13.12 o 
   4  11   1       24.15       33.21      9.43 o 
   5  11   1       27.47       28.70      8.41 o 
   6  11   1      187.93      199.08     17.63 o 
   7  11   1      106.34      110.30     13.12 o 
   5  12   1        2.53        5.95      4.92 o 
   6  12   1        3.94       12.71      6.15 o 
  -6 -11   2      153.45      165.25     16.40 o 
  -5 -11   2      317.42      319.42     23.17 o 
  -4 -11   2        3.36        9.23      5.33 o 
  -3 -11   2      107.62      132.24     15.58 o 
  -9 -10   2      282.72      274.11     22.14 o 
  -8 -10   2        4.19        9.64      6.56 o 
  -7 -10   2       55.71       56.18     11.48 o 
  -6 -10   2      211.57      220.23     29.11 o 
  -5 -10   2      138.32      157.25     15.79 o 
  -4 -10   2       19.28       14.56      6.77 o 
  -3 -10   2        3.87        6.15      4.92 o 
  -2 -10   2      211.37      244.18     20.50 o 
  -1 -10   2      130.23      170.99     17.43 o 
   0 -10   2        3.25       11.48      7.18 o 
 -10  -9   2        4.29        4.92      6.36 o 
  -9  -9   2      307.45      278.83     21.73 o 
  -8  -9   2       77.55       98.62     14.15 o 
  -7  -9   2        3.96        2.87      5.13 o 
  -6  -9   2      377.25      354.54     43.16 o 
  -5  -9   2      740.90      721.79     60.07 o 
  -4  -9   2       31.67       32.61      5.91 o 
  -3  -9   2       33.15       45.10     10.05 o 
  -2  -9   2      208.48      207.69     18.04 o 
  -1  -9   2      268.90      274.11     20.71 o 
   0  -9   2       93.23      127.11     15.38 o 
   1  -9   2       11.34        9.84      7.38 o 
 -11  -8   2      109.31      112.15     16.61 o 
 -10  -8   2       16.31       20.71      8.41 o 
  -9  -8   2      228.24      200.10     18.04 o 
  -8  -8   2      395.58      366.58     23.17 o 
  -7  -8   2      190.91      177.34     15.79 o 
  -6  -8   2        1.35        2.29      2.86 o 
  -5  -8   2      239.87      231.34     34.34 o 
  -4  -8   2      189.15      185.05     14.15 o 
  -3  -8   2      178.54      176.05     19.48 o 
  -2  -8   2        1.39        2.46      4.72 o 
  -1  -8   2       74.48       79.34     11.89 o 
   0  -8   2       81.29      100.67     13.74 o 
   1  -8   2      166.34      177.14     17.22 o 
   2  -8   2        0.01        3.90      5.33 o 
   3  -8   2       73.40       88.16     14.56 o 
 -11  -7   2      162.09      168.53     18.04 o 
 -10  -7   2       85.04      114.20     15.58 o 
  -9  -7   2       54.96       55.15     11.28 o 
  -8  -7   2       69.21       67.45     11.48 o 
  -7  -7   2      227.40      213.84     16.61 o 
  -6  -7   2      297.32      292.56     19.17 o 
  -5  -7   2        9.00        9.05      3.55 o 
  -4  -7   2       35.73       27.07      5.11 o 
  -3  -7   2      410.35      378.61     27.88 o 
  -2  -7   2      609.69      592.72     25.63 o 
  -1  -7   2       33.33       36.90      8.41 o 
   0  -7   2      370.05      364.32     21.53 o 
   1  -7   2      226.95      253.61     18.86 o 
   2  -7   2       54.83       51.87     10.87 o 
   3  -7   2        4.14        7.38      5.95 o 
   4  -7   2       68.41       80.98     13.33 o 
 -11  -6   2       63.94       77.04      8.89 o 
 -10  -6   2        6.86       15.45      4.77 o 
  -9  -6   2        2.49        8.45      3.64 o 
  -8  -6   2      183.21      171.21     10.16 o 
  -7  -6   2      258.80      247.14     11.08 o 
  -6  -6   2     1380.75     1422.79    162.89 o 
  -5  -6   2        7.95        2.72      2.60 o 
  -4  -6   2      259.41      276.73     12.81 o 
  -3  -6   2      490.01      463.25     41.31 o 
  -2  -6   2     1402.82     1394.56     36.08 o 
  -1  -6   2      473.05      482.62     22.14 o 
   0  -6   2     1045.91     1010.35     32.60 o 
   1  -6   2      743.18      747.51     29.11 o 
   2  -6   2      220.74      246.64     17.84 o 
   3  -6   2       22.52       33.83      9.02 o 
   4  -6   2       50.31       57.41     11.28 o 
   5  -6   2       63.60       85.90     13.33 o 
 -11  -5   2        0.85        3.59      4.00 o 
 -10  -5   2       77.95       81.93     13.84 o 
  -9  -5   2       22.60       16.08      4.43 o 
  -8  -5   2      870.28      825.13     52.38 o 
  -7  -5   2       82.63       79.04      6.89 o 
  -6  -5   2       15.37       14.78      2.64 o 
  -5  -5   2     1882.30     1999.25     92.42 o 
  -4  -5   2     2299.89     2539.57     91.44 o 
  -3  -5   2      689.35      636.09     49.62 o 
  -2  -5   2     2274.37     2452.06     43.87 o 
  -1  -5   2     2702.72     2904.74     50.03 o 
   0  -5   2       53.99       30.96      6.77 o 
   1  -5   2      624.22      609.94     24.19 o 
   2  -5   2     3050.99     3213.91     58.84 o 
   3  -5   2      725.39      722.29     28.50 o 
   4  -5   2       48.49       62.94     10.46 o 
   5  -5   2      224.07      229.21     17.84 o 
 -11  -4   2       65.20       78.05      9.39 o 
 -10  -4   2       52.32       62.31     12.61 o 
  -9  -4   2       61.25       61.04      7.38 o 
  -8  -4   2     1218.25     1264.98     38.95 o 
  -7  -4   2      405.97      410.46     15.68 o 
  -6  -4   2      890.17      972.25     19.67 o 
  -5  -4   2      136.86      108.25      5.94 o 
  -4  -4   2     2224.90     2228.64     88.76 o 
  -3  -4   2      221.45      192.44     10.26 o 
  -2  -4   2      219.61      246.64     12.30 o 
  -1  -4   2      916.44      952.12     25.01 o 
   0  -4   2     3450.40     3362.88    112.97 o 
   1  -4   2      742.22      723.44     40.80 o 
   2  -4   2       70.39       76.19      5.71 o 
   3  -4   2      522.83      518.92     25.01 o 
   4  -4   2     1033.76      986.00     21.69 o 
   5  -4   2      397.64      397.44     33.62 o 
   6  -4   2       45.83       44.90      9.23 o 
   7  -4   2      349.62      311.84     21.53 o 
 -11  -3   2      215.59      230.31     52.90 o 
 -10  -3   2       25.84       29.31      7.48 o 
  -9  -3   2       24.03       30.98      6.01 o 
  -8  -3   2      914.79      955.53     34.85 o 
  -7  -3   2      607.04      553.06     34.44 o 
  -6  -3   2       43.13       33.01      4.61 o 
  -5  -3   2      248.02      247.98     20.61 o 
  -4  -3   2     2042.43     2138.75     68.48 o 
  -3  -3   2      736.78      728.76     26.84 o 
  -2  -3   2     1018.48     1095.39     11.70 o 
  -1  -3   2      479.18      560.12     16.81 o 
   0  -3   2      521.48      400.91     14.35 o 
   1  -3   2     1667.25     1587.27     18.87 o 
   2  -3   2     2301.96     2516.54     27.52 o 
   3  -3   2      102.74       89.58      6.13 o 
   4  -3   2      495.79      523.34     14.83 o 
   5  -3   2       88.68       79.91     10.66 o 
   6  -3   2       35.85       36.05      5.80 o 
   7  -3   2       13.83        9.23      6.15 o 
   8  -3   2       60.48       60.28     11.28 o 
 -11  -2   2      303.81      304.05     23.58 o 
 -10  -2   2      332.62      338.11     35.26 o 
  -9  -2   2        3.28        5.68      3.50 o 
  -8  -2   2      797.53      827.12    108.76 o 
  -7  -2   2      754.24      725.30     40.90 o 
  -6  -2   2       48.66       41.57      5.11 o 
  -5  -2   2     1118.16     1224.64     26.96 o 
  -4  -2   2       16.65        6.85      1.32 o 
  -3  -2   2     3066.44     3107.13     58.03 o 
  -2  -2   2      457.42      358.60      6.55 o 
  -1  -2   2      176.87      162.58      7.79 o 
   0  -2   2     2414.54     2604.18     35.26 o 
   1  -2   2      592.30      647.81     38.85 o 
   2  -2   2     1714.90     1849.47     79.24 o 
   3  -2   2       12.18       13.40      3.03 o 
   4  -2   2      253.09      221.60      9.13 o 
   5  -2   2      987.58     1015.88     20.71 o 
   6  -2   2      395.46      382.66     13.75 o 
   7  -2   2       91.52       90.41     12.10 o 
   8  -2   2      326.77      288.47     20.91 o 
   9  -2   2       69.48       74.22     12.51 o 
 -10  -1   2      597.70      562.58     30.75 o 
  -9  -1   2      721.89      747.95    116.55 o 
  -8  -1   2        7.81        5.76      3.47 o 
  -7  -1   2      342.65      316.35     25.42 o 
  -6  -1   2      521.57      560.14     57.71 o 
  -5  -1   2       40.90       22.46      3.77 o 
  -4  -1   2      102.00      133.82      6.45 o 
  -3  -1   2       56.50       69.33      2.48 o 
  -2  -1   2     3069.64     3428.81     76.05 o 
  -1  -1   2      155.11      145.69      7.69 o 
   0  -1   2    10459.50    12195.06    570.16 o 
   1  -1   2      351.52      271.24     29.52 o 
   2  -1   2      129.32       90.24     10.15 o 
   3  -1   2      324.51      309.86     11.48 o 
   4  -1   2       75.64       85.28      5.63 o 
   5  -1   2      126.59      102.91      6.68 o 
   6  -1   2      317.90      275.78     26.96 o 
   7  -1   2      185.59      169.76     14.76 o 
   8  -1   2       44.52       40.39      9.64 o 
   9  -1   2      237.24      202.56     18.25 o 
  10  -1   2      173.58      146.80     16.20 o 
 -10   0   2       57.46       62.12     12.30 o 
  -9   0   2      767.63      648.28     31.57 o 
  -8   0   2      259.79      249.31     18.45 o 
  -7   0   2        6.98        6.36      3.38 o 
  -6   0   2      240.45      242.06     40.29 o 
  -5   0   2      166.78      135.15     22.24 o 
  -4   0   2     8051.97     9741.56   1080.15 o 
  -3   0   2      670.08      736.52     45.72 o 
  -2   0   2     4342.15     4603.83    187.08 o 
  -1   0   2     2052.61     1731.20     21.94 o 
   0   0   2      602.46      593.13     10.46 o 
   1   0   2      223.50      211.38      6.77 o 
   2   0   2      790.59      942.17    123.94 o 
   3   0   2     2299.12     2475.48    273.60 o 
   4   0   2       20.22       12.20      2.71 o 
   5   0   2      353.40      386.05     11.13 o 
   6   0   2        7.37       14.62      3.59 o 
   7   0   2       41.09       49.00      9.02 o 
   8   0   2      284.42      266.53     19.27 o 
   9   0   2        1.08        3.08      4.51 o 
  10   0   2      182.91      179.80     17.63 o 
 -10   1   2        1.78        8.41      5.54 o 
  -9   1   2      130.98      112.76     13.53 o 
  -8   1   2      204.73      217.73     18.04 o 
  -7   1   2      453.35      417.22     22.76 o 
  -6   1   2       35.11       33.21      7.38 o 
  -5   1   2      464.03      497.62     64.07 o 
  -4   1   2     2360.81     2788.01    410.56 o 
  -3   1   2     1782.82     2118.33    173.62 o 
  -2   1   2       37.23       41.22      3.82 o 
  -1   1   2     2496.28     2817.48    138.85 o 
   0   1   2     6128.01     7043.28    402.56 o 
   1   1   2        9.01       14.15      2.26 o 
   2   1   2     1665.31     1836.58     25.83 o 
   3   1   2      833.24      815.37     19.07 o 
   4   1   2     3343.18     3839.64     50.03 o 
   5   1   2      757.05      718.93     70.73 o 
   6   1   2       89.65      100.01      6.56 o 
   7   1   2      764.23      739.72     28.09 o 
   8   1   2      448.84      458.63     23.99 o 
   9   1   2       91.31       99.44     13.33 o 
  10   1   2       19.56       17.22      6.77 o 
  11   1   2      139.08      139.82     15.99 o 
  -9   2   2        0.10        5.33      4.31 o 
  -8   2   2        3.33       10.25      5.95 o 
  -7   2   2      518.76      454.94     24.60 o 
  -6   2   2      544.46      500.66     23.99 o 
  -5   2   2      119.15      121.17     11.28 o 
  -4   2   2     1497.05     1667.70    155.30 o 
  -3   2   2     2229.47     2453.94    289.49 o 
  -2   2   2        7.29        3.95      1.29 o 
  -1   2   2      727.29      845.33     79.31 o 
   0   2   2    10221.06    10847.95   1146.07 o 
   1   2   2     8175.98     8385.18    847.46 o 
   2   2   2       43.95       91.08      4.13 o 
   3   2   2      946.89     1130.28     22.55 o 
   4   2   2     3249.56     3760.91     48.59 o 
   5   2   2     1757.32     1947.50     37.31 o 
   6   2   2      252.52      251.77     14.76 o 
   7   2   2      166.08      174.68     13.74 o 
   8   2   2      459.65      475.03     23.99 o 
   9   2   2      339.26      338.08     21.94 o 
  10   2   2        0.78        0.00      3.49 o 
  11   2   2      108.71      115.22     14.15 o 
  -8   3   2        3.52        2.26      4.10 o 
  -7   3   2      130.35      140.23     14.76 o 
  -6   3   2      330.57      296.87     19.48 o 
  -5   3   2      466.21      430.54     21.53 o 
  -4   3   2       30.36       26.56      8.61 o 
  -3   3   2     1777.30     1839.08    179.60 o 
  -2   3   2     3398.40     3730.82    352.43 o 
  -1   3   2      938.51      994.13    118.50 o 
   0   3   2      642.11      625.25     67.86 o 
   1   3   2      307.62      291.66     30.65 o 
   2   3   2     2895.89     3434.59    237.38 o 
   3   3   2     4457.47     5547.62    298.73 o 
   4   3   2      509.31      846.84     43.98 o 
   5   3   2     2355.24     2720.81     38.13 o 
   6   3   2     1050.77     1196.45     28.91 o 
   7   3   2      230.80      236.18     15.79 o 
   8   3   2       57.20       47.15      9.02 o 
   9   3   2      833.65      834.23     33.42 o 
  10   3   2       65.00       56.59     11.07 o 
  11   3   2        4.39        7.38      5.95 o 
  -8   4   2       13.44       17.84      6.77 o 
  -7   4   2       82.25       84.88     12.92 o 
  -6   4   2      477.46      464.37     25.42 o 
  -5   4   2      360.05      335.21     20.09 o 
  -4   4   2      542.52      522.32     29.11 o 
  -3   4   2       10.03       18.10      3.74 o 
  -2   4   2      239.14      158.31     21.12 o 
  -1   4   2     1099.72     1142.59     71.76 o 
   0   4   2      291.62      312.31     28.70 o 
   1   4   2        2.17       13.26      1.58 o 
   2   4   2      991.30      940.36     47.86 o 
   3   4   2     2756.02     2919.04    112.42 o 
   4   4   2     2821.81     3376.19    100.25 o 
   5   4   2     1007.16     1091.42     29.07 o 
   6   4   2     1318.48     1561.54     78.93 o 
   7   4   2     1344.76     1492.71     61.61 o 
   8   4   2      164.72      164.09     10.14 o 
   9   4   2       60.11       58.64     10.25 o 
  10   4   2      185.65      168.73     16.20 o 
  11   4   2      193.14      169.76     17.22 o 
  -7   5   2       11.31       14.35      5.95 o 
  -6   5   2      157.35      149.87     15.38 o 
  -5   5   2      631.90      580.21     27.68 o 
  -4   5   2       74.04       72.43      7.18 o 
  -3   5   2       18.10       21.69      4.49 o 
  -2   5   2      781.77      830.13     82.73 o 
  -1   5   2      617.30      588.36     43.87 o 
   0   5   2      192.78      132.88      8.71 o 
   1   5   2        0.33        2.69      1.31 o 
   2   5   2     1728.37     1864.93    133.17 o 
   3   5   2     1966.69     2155.94     79.85 o 
   4   5   2     1897.37     2197.24     44.55 o 
   5   5   2      592.98      733.71     22.63 o 
   6   5   2      802.47      809.62     47.36 o 
   7   5   2     2996.19     3435.81    126.70 o 
   8   5   2     1089.11     1196.08     35.57 o 
   9   5   2       25.48       28.33      5.55 o 
  10   5   2      377.65      354.07     22.96 o 
  11   5   2      513.18      469.09     27.88 o 
  12   5   2      236.22      236.59     21.32 o 
  -6   6   2        0.68        7.18      5.33 o 
  -5   6   2       58.75       48.59     10.25 o 
  -4   6   2       91.26      107.23     12.30 o 
  -3   6   2      194.86      187.45     23.17 o 
  -2   6   2        0.23        3.39      3.00 o 
  -1   6   2      291.62      268.85     11.26 o 
   0   6   2      354.37      319.25     18.35 o 
   1   6   2      682.96      601.89     50.23 o 
   2   6   2        4.87        9.92      2.11 o 
   3   6   2      648.79      624.60     34.67 o 
   4   6   2     1312.69     1343.96     25.99 o 
   5   6   2      644.20      652.03     12.51 o 
   6   6   2      119.70      113.56      5.87 o 
   7   6   2       81.84       83.51      5.61 o 
   8   6   2      994.71     1083.30     24.50 o 
   9   6   2      930.66      964.28     36.29 o 
  10   6   2       10.57        5.73      3.79 o 
  11   6   2      170.26      154.38     16.40 o 
  12   6   2      594.75      567.50     32.19 o 
  -5   7   2        7.50        7.59      5.74 o 
  -4   7   2        5.91        8.35      4.05 o 
  -3   7   2      227.52      226.75     29.11 o 
  -2   7   2      659.53      650.73     49.21 o 
  -1   7   2       11.16       13.91      4.34 o 
   0   7   2      542.02      507.96     33.52 o 
   1   7   2      612.66      565.45     21.32 o 
   2   7   2      240.21      205.04     22.24 o 
   3   7   2       11.36       13.13      2.62 o 
   4   7   2      900.13      946.14     22.87 o 
   5   7   2      372.88      386.63     10.14 o 
   6   7   2      187.87      197.52      7.89 o 
   7   7   2      155.94      142.97      7.14 o 
   8   7   2      240.59      233.38     15.79 o 
   9   7   2      532.50      540.74     18.70 o 
  10   7   2      432.65      402.00     17.24 o 
  11   7   2       86.01       89.26      9.89 o 
  12   7   2       59.54       73.19     13.53 o 
  -3   8   2      128.05      160.74     16.40 o 
  -2   8   2      223.01      237.21     18.86 o 
  -1   8   2       74.41       81.60     12.30 o 
   0   8   2      171.07      163.20     14.97 o 
   1   8   2      472.34      503.78     16.14 o 
   2   8   2      554.24      544.07     41.41 o 
   3   8   2       28.50       30.17      4.84 o 
   4   8   2      155.68      139.75      9.23 o 
   5   8   2       38.84       37.20      4.21 o 
   6   8   2      931.25      919.81     16.91 o 
   7   8   2      192.10      186.48      9.64 o 
   8   8   2        1.58        0.00      2.75 o 
   9   8   2       48.28       60.41      7.50 o 
  10   8   2      291.15      278.30     14.62 o 
  11   8   2      146.28      146.80     11.41 o 
  -2   9   2      199.30      236.59     20.30 o 
  -1   9   2      391.91      428.29     25.83 o 
   0   9   2        3.86        4.51      5.13 o 
   1   9   2       40.23       43.46     10.25 o 
   2   9   2      409.74      411.68     23.58 o 
   3   9   2      145.26      159.71     14.97 o 
   4   9   2       69.63       61.51     10.46 o 
   5   9   2       98.68       92.26     11.48 o 
   6   9   2      352.08      342.80     20.30 o 
   7   9   2        2.81        3.69      3.26 o 
   8   9   2       36.45       34.65      8.82 o 
   9   9   2       80.31      101.28     13.94 o 
  10   9   2      121.38      134.77     10.79 o 
  11   9   2      118.80      139.30     11.14 o 
  -1  10   2       29.58       52.69     12.10 o 
   0  10   2       63.79       83.03     13.74 o 
   1  10   2      161.52      167.91     17.02 o 
   2  10   2        0.35        0.00      4.10 o 
   3  10   2      149.82      152.13     15.38 o 
   4  10   2       71.31       81.19     12.51 o 
   5  10   2       38.55       45.51     10.05 o 
   6  10   2        9.98       13.12      6.56 o 
   7  10   2      582.20      592.72     28.09 o 
   8  10   2      210.60      204.00     16.40 o 
   9  10   2       77.11       83.44     12.92 o 
  10  10   2      241.84      242.34     20.30 o 
   1  11   2       24.30       41.41     11.69 o 
   2  11   2       71.27       66.63     12.92 o 
   3  11   2        9.67       21.32      7.18 o 
   4  11   2       66.46       65.81     12.10 o 
   5  11   2      124.04      135.93     14.76 o 
   6  11   2       24.35       32.80      9.02 o 
   7  11   2       94.34       99.85     13.74 o 
   8  11   2       25.98       45.92      9.84 o 
   4  12   2       22.64       31.78      8.82 o 
   5  12   2      127.48      154.18     16.20 o 
   6  12   2       75.84       65.81     12.10 o 
   7  12   2       31.65       35.47      9.43 o 
  -8 -10   3       20.17       32.60      9.84 o 
  -7 -10   3      222.21      212.61     18.45 o 
  -6 -10   3       39.19       45.43      7.39 o 
  -5 -10   3      228.72      221.59     29.52 o 
  -4 -10   3       13.03       27.27      8.61 o 
  -3 -10   3      137.35      147.82     15.99 o 
  -2 -10   3       58.92       78.93     13.53 o 
  -1 -10   3       88.90      100.26     15.17 o 
 -10  -9   3       71.62       82.42     14.56 o 
  -9  -9   3        0.71        0.00      5.33 o 
  -8  -9   3       12.62       10.25      5.95 o 
  -7  -9   3      136.75      116.45     13.74 o 
  -6  -9   3       23.07       21.31      5.58 o 
  -5  -9   3      157.52      138.64     10.14 o 
  -4  -9   3      206.60      171.71     11.79 o 
  -3  -9   3      139.36      149.16     19.89 o 
  -2  -9   3       77.06       86.11     13.12 o 
  -1  -9   3       36.49       34.85      9.43 o 
   0  -9   3       75.08       70.73     13.33 o 
   1  -9   3      153.89      174.47     18.66 o 
 -10  -8   3       65.59       75.24     13.94 o 
  -9  -8   3        4.09        4.72      5.33 o 
  -8  -8   3       26.33       20.91      7.79 o 
  -7  -8   3       54.30       48.59     10.66 o 
  -6  -8   3      409.02      377.67     49.92 o 
  -5  -8   3       11.26       19.74      4.82 o 
  -4  -8   3        1.35        2.18      2.97 o 
  -3  -8   3      215.94      198.38     26.35 o 
  -2  -8   3      386.47      408.81     23.78 o 
  -1  -8   3      205.27      209.74     17.63 o 
   0  -8   3        0.19        1.23      4.51 o 
   1  -8   3      394.54      366.37     24.60 o 
   2  -8   3      273.10      297.69     23.17 o 
   3  -8   3       27.10       35.26     10.46 o 
 -11  -7   3       22.22       15.79      8.41 o 
 -10  -7   3      189.13      150.90     16.61 o 
  -9  -7   3      288.00      284.16     21.32 o 
  -8  -7   3        2.96        1.64      4.72 o 
  -7  -7   3       88.53       80.37     12.10 o 
  -6  -7   3      220.64      213.02     22.76 o 
  -5  -7   3      652.07      621.64     57.41 o 
  -4  -7   3      485.05      454.94     38.24 o 
  -3  -7   3       13.29       11.28      5.54 o 
  -2  -7   3      831.44      892.66     32.39 o 
  -1  -7   3      443.77      435.06     23.58 o 
   0  -7   3      125.59      100.67     12.51 o 
   1  -7   3        5.18        8.20      6.36 o 
   2  -7   3      415.50      444.90     26.04 o 
   3  -7   3      307.45      299.13     22.14 o 
   4  -7   3       14.06       16.81      7.79 o 
 -11  -6   3        0.56        1.85      4.72 o 
 -10  -6   3        8.84       15.79      6.36 o 
  -9  -6   3      128.84      136.75     14.97 o 
  -8  -6   3      669.43      646.64     29.52 o 
  -7  -6   3      391.11      352.23     20.91 o 
  -6  -6   3       98.96       85.29     10.46 o 
  -5  -6   3      404.28      387.80     39.67 o 
  -4  -6   3     1509.35     1503.14    147.82 o 
  -3  -6   3      502.77      507.02     21.94 o 
  -2  -6   3        5.74       13.12      5.74 o 
  -1  -6   3      923.33      966.27     31.98 o 
   0  -6   3      363.52      310.81     19.07 o 
   1  -6   3      112.25      111.12     12.30 o 
   2  -6   3      203.72      190.26     16.40 o 
   3  -6   3      200.73      217.12     18.04 o 
   4  -6   3       25.88       17.22      8.00 o 
   5  -6   3      123.12      121.17     14.76 o 
 -11  -5   3      233.40      248.40     14.38 o 
 -10  -5   3        4.90       11.99      4.20 o 
  -9  -5   3        1.63        2.59      2.82 o 
  -8  -5   3     1287.28     1182.63     82.83 o 
  -7  -5   3      304.82      300.49     12.25 o 
  -6  -5   3      407.70      357.16     12.07 o 
  -5  -5   3        1.03        0.71      2.39 o 
  -4  -5   3     2090.85     2085.37    203.69 o 
  -3  -5   3      331.81      279.44     14.97 o 
  -2  -5   3      442.10      466.83     19.68 o 
  -1  -5   3       88.44       87.13      9.84 o 
   0  -5   3       45.54       65.40      9.43 o 
   1  -5   3      405.32      381.54     20.09 o 
   2  -5   3      220.76      227.37     16.40 o 
   3  -5   3        6.95        3.90      4.31 o 
   4  -5   3       45.50       38.13      9.23 o 
   5  -5   3      213.05      221.63     18.45 o 
   6  -5   3        1.88        7.59      7.38 o 
 -11  -4   3      189.14      205.56     13.24 o 
 -10  -4   3      314.39      340.18     29.63 o 
  -9  -4   3      292.93      291.69     22.55 o 
  -8  -4   3     2532.50     2548.24    169.35 o 
  -7  -4   3      530.64      488.26     15.64 o 
  -6  -4   3      697.05      664.74     31.47 o 
  -5  -4   3      929.19      957.53     17.98 o 
  -4  -4   3     2417.58     2434.68    123.24 o 
  -3  -4   3     2157.92     2068.85    258.74 o 
  -2  -4   3      504.43      438.54     17.22 o 
  -1  -4   3       38.65       58.23      7.59 o 
   0  -4   3        2.21        3.48      1.34 o 
   1  -4   3      864.57      812.72     15.17 o 
   2  -4   3      372.42      327.38     10.68 o 
   3  -4   3      236.87      233.25     10.16 o 
   4  -4   3       31.83       31.64      5.29 o 
   5  -4   3      106.14      108.25     12.51 o 
   6  -4   3       94.39      104.77     12.92 o 
 -11  -3   3        2.52       10.01      4.47 o 
 -10  -3   3       92.83      102.32     16.91 o 
  -9  -3   3      592.70      616.13     83.85 o 
  -8  -3   3       32.22       35.50      5.91 o 
  -7  -3   3       68.28       61.17      6.45 o 
  -6  -3   3      228.28      206.00      9.72 o 
  -5  -3   3      952.78      935.78     18.09 o 
  -4  -3   3        3.41        2.48      1.46 o 
  -3  -3   3      122.45       93.08      4.93 o 
  -2  -3   3      397.75      344.67     13.12 o 
  -1  -3   3      801.35      831.57     22.14 o 
   0  -3   3        0.69        0.00      0.95 o 
   1  -3   3      232.80      212.62     17.53 o 
   2  -3   3     2019.47     2122.53     54.74 o 
   3  -3   3     1345.49     1409.71     27.47 o 
   4  -3   3        8.54        7.30      3.40 o 
   5  -3   3      680.80      670.44     21.63 o 
   6  -3   3      970.64      933.02     46.74 o 
   7  -3   3       62.15       61.71     10.87 o 
   8  -3   3       43.08       31.78      8.61 o 
 -11  -2   3        0.22        4.61      3.48 o 
 -10  -2   3      114.80      106.83     17.84 o 
  -9  -2   3      283.42      306.69     60.17 o 
  -8  -2   3       73.02       71.94     10.66 o 
  -7  -2   3      817.73      820.22     77.50 o 
  -6  -2   3      457.02      443.72     22.14 o 
  -5  -2   3       85.50      129.22      7.12 o 
  -4  -2   3       19.46       33.56      2.63 o 
  -3  -2   3        0.89        1.25      1.20 o 
  -2  -2   3       69.58       46.71      2.95 o 
  -1  -2   3     1201.78      990.73     10.95 o 
   0  -2   3     2409.21     2835.91    316.86 o 
   1  -2   3      493.89      563.37     58.23 o 
   2  -2   3       20.69       10.01      2.39 o 
   3  -2   3     1995.98     2080.02    140.54 o 
   4  -2   3     1125.85     1279.30     66.63 o 
   5  -2   3       54.97       69.12      6.66 o 
   6  -2   3      188.01      191.50     10.44 o 
   7  -2   3      190.03      183.90     15.99 o 
   8  -2   3        0.42        1.85      4.31 o 
   9  -2   3        0.54        6.15      4.51 o 
 -10  -1   3       29.36       36.49     13.12 o 
  -9  -1   3      492.88      495.51     78.01 o 
  -8  -1   3      598.95      657.96     92.16 o 
  -7  -1   3       63.14       62.57     10.15 o 
  -6  -1   3      295.99      357.74     35.88 o 
  -5  -1   3     1286.04     1332.94     93.08 o 
  -4  -1   3     8095.98     8607.67    187.53 o 
  -3  -1   3      228.05      212.42      6.86 o 
  -2  -1   3      785.91      850.70     35.67 o 
  -1  -1   3      394.68      390.81      7.34 o 
   0  -1   3    19113.19    20320.52    732.85 o 
   1  -1   3       19.17       17.73      2.27 o 
   2  -1   3       79.75       77.76     11.48 o 
   3  -1   3     1139.32     1154.58    113.27 o 
   4  -1   3     2781.81     3017.03    243.36 o 
   5  -1   3       17.76       12.59      3.62 o 
   6  -1   3       33.74       33.84      5.07 o 
   7  -1   3      536.25      512.35     25.01 o 
   8  -1   3       22.23       31.37      9.02 o 
   9  -1   3       82.51       78.93     12.71 o 
 -10   0   3       40.07       34.24     10.05 o 
  -9   0   3       76.96       72.99     12.30 o 
  -8   0   3      122.90      161.75     37.21 o 
  -7   0   3      921.20      942.83    104.25 o 
  -6   0   3        5.64        8.22      4.20 o 
  -5   0   3       38.77       32.63      4.41 o 
  -4   0   3     2337.59     2620.72    231.37 o 
  -3   0   3      153.69      113.63      5.65 o 
  -2   0   3     1365.40     1350.29     19.89 o 
  -1   0   3      358.13      407.38     11.28 o 
   1   0   3       41.18       17.22      2.87 o 
   2   0   3      627.41      659.04     77.40 o 
   3   0   3      177.86      161.25     22.14 o 
   4   0   3     5355.57     5961.40    619.06 o 
   5   0   3     1183.89     1186.23     92.98 o 
   6   0   3      344.54      345.13     12.11 o 
   7   0   3      153.16      142.08     13.53 o 
   8   0   3      433.22      459.45     25.01 o 
   9   0   3      333.34      324.55     22.35 o 
  10   0   3       14.34       19.89      7.38 o 
  -9   1   3       42.20       47.36     10.66 o 
  -8   1   3      110.33       81.19     12.51 o 
  -7   1   3      368.65      367.15     40.70 o 
  -6   1   3      290.00      306.50     50.44 o 
  -5   1   3      166.70      181.71     23.06 o 
  -4   1   3      399.29      437.56     37.25 o 
  -3   1   3     1410.65     1464.30     90.55 o 
  -2   1   3      823.37      756.05     40.51 o 
  -1   1   3      165.50      196.62      8.82 o 
   0   1   3     5790.28     6410.40     56.59 o 
   1   1   3       62.29       61.30      4.72 o 
   2   1   3       16.97       31.16      4.10 o 
   3   1   3       20.29       24.81      4.31 o 
   4   1   3     1252.47     1416.90     29.73 o 
   5   1   3      266.84      215.06     24.91 o 
   6   1   3       83.97       71.66      7.48 o 
   7   1   3      169.03      183.06     16.30 o 
   8   1   3       32.33       26.04      8.20 o 
   9   1   3      624.03      581.03     29.32 o 
  10   1   3      545.66      517.68     29.32 o 
  -9   2   3       36.44       33.21      9.23 o 
  -8   2   3      215.08      194.36     17.63 o 
  -7   2   3        1.53        3.49      4.10 o 
  -6   2   3      799.48      722.09     29.32 o 
  -5   2   3      680.49      767.70    130.09 o 
  -4   2   3        9.97        7.66      3.54 o 
  -3   2   3      586.06      613.02     46.83 o 
  -2   2   3      461.82      432.72     33.81 o 
  -1   2   3      354.41      335.33     19.40 o 
   0   2   3      698.01      707.50     60.28 o 
   1   2   3     3876.16     3680.36    265.61 o 
   2   2   3      529.36      693.18     17.22 o 
   3   2   3        6.29       10.05      3.49 o 
   4   2   3      329.33      337.06     14.35 o 
   5   2   3      948.15     1072.88     28.29 o 
   6   2   3     1418.37     1554.06     37.31 o 
   7   2   3      606.33      552.02     39.77 o 
   8   2   3      105.84      100.26     12.10 o 
   9   2   3      318.93      284.57     20.50 o 
  10   2   3      316.44      304.66     22.14 o 
  11   2   3      249.16      249.92     21.12 o 
  -8   3   3       28.92       32.19      8.82 o 
  -7   3   3       43.42       41.82      9.64 o 
  -6   3   3      176.12      169.96     15.17 o 
  -5   3   3      623.83      547.20     24.81 o 
  -4   3   3        9.75        7.36      3.00 o 
  -3   3   3      235.95      285.83     39.67 o 
  -2   3   3      959.70     1065.99    114.20 o 
  -1   3   3      993.69     1013.91    121.68 o 
   0   3   3      418.24      330.03     32.09 o 
   1   3   3      329.05      392.40     14.45 o 
   2   3   3     8095.20     8919.99    562.27 o 
   3   3   3     4443.65     4716.52     54.33 o 
   4   3   3     2998.52     3398.84     47.77 o 
   5   3   3      164.22      174.06     11.48 o 
   6   3   3      526.21      532.65     21.53 o 
   7   3   3     2102.57     2191.06     47.36 o 
   8   3   3     2772.27     2846.52     58.84 o 
   9   3   3      393.98      390.77     23.37 o 
  10   3   3       68.53       70.94     12.10 o 
  11   3   3      171.86      159.30     16.61 o 
  -8   4   3       28.63       35.47      9.23 o 
  -7   4   3       41.01       46.54     10.46 o 
  -6   4   3        0.05        3.69      4.92 o 
  -5   4   3      366.11      375.80     21.73 o 
  -4   4   3       26.13       29.01      7.38 o 
  -3   4   3      960.29     1031.63     96.67 o 
  -2   4   3      411.23      436.42     41.00 o 
  -1   4   3     1939.08     2207.49    237.21 o 
   0   4   3      102.02       52.61      9.12 o 
   1   4   3     1817.23     1964.64    196.10 o 
   2   4   3      330.45      360.58     34.34 o 
   3   4   3       92.63       47.83      4.27 o 
   4   4   3    11946.67    14073.47    778.79 o 
   5   4   3      707.89      722.09     23.17 o 
   6   4   3       64.39       61.51      8.61 o 
   7   4   3      651.00      604.20     24.60 o 
   8   4   3     3099.12     3344.10     63.35 o 
   9   4   3       21.16       23.37      7.59 o 
  10   4   3       10.75       26.24      8.82 o 
  11   4   3      545.05      509.48     29.93 o 
  -7   5   3      228.78      222.86     19.48 o 
  -6   5   3      135.81      134.90     14.76 o 
  -5   5   3      290.00      271.45     19.48 o 
  -4   5   3       68.89       68.10     11.48 o 
  -3   5   3      632.32      632.04     59.56 o 
  -2   5   3      596.72      609.43     67.86 o 
  -1   5   3      165.80      158.14     17.32 o 
   0   5   3        3.91       20.00      3.62 o 
   1   5   3     2163.70     2231.98    204.00 o 
   2   5   3      261.07      236.92     18.25 o 
   3   5   3      211.25      234.03     19.93 o 
   4   5   3      218.43      217.70     13.76 o 
   5   5   3      112.63       81.31      7.08 o 
   6   5   3       20.01       24.59      4.27 o 
   7   5   3        3.34        1.88      3.00 o 
   8   5   3      460.93      447.97     22.55 o 
   9   5   3       29.46       29.93      8.41 o 
  10   5   3       18.17       14.76      7.38 o 
  11   5   3       26.05       18.66      7.79 o 
  12   5   3      119.98      138.59     17.84 o 
  -6   6   3      299.51      281.90     21.32 o 
  -5   6   3      139.61      136.75     14.76 o 
  -4   6   3       15.36       17.09      4.71 o 
  -3   6   3      719.88      733.42     33.42 o 
  -2   6   3      777.87      744.88     50.64 o 
  -1   6   3      159.61      148.28      8.92 o 
   0   6   3       54.51       63.23      5.94 o 
   1   6   3     1059.79     1046.37    105.07 o 
   2   6   3     1407.20     1406.73    173.96 o 
   3   6   3        7.57        8.27      2.07 o 
   4   6   3       63.05       53.48      4.82 o 
   5   6   3      217.48      193.23     10.61 o 
   6   6   3       60.53       41.52      5.92 o 
   7   6   3       18.26       19.17      4.49 o 
   8   6   3       96.11      103.11      8.25 o 
   9   6   3       60.58       73.40     11.48 o 
  10   6   3        5.88        1.64      4.92 o 
  11   6   3       27.19       22.76      8.41 o 
  12   6   3       59.46       68.27     13.53 o 
  -5   7   3      141.17      163.61     15.99 o 
  -4   7   3      123.94      102.72     13.74 o 
  -3   7   3        0.76        1.74      3.04 o 
  -2   7   3      786.08      781.68     40.29 o 
  -1   7   3      589.58      581.14     28.40 o 
   0   7   3        5.50        5.06      3.20 o 
   1   7   3       65.53       51.82      5.98 o 
   2   7   3      520.77      483.02     27.99 o 
   3   7   3      224.17      201.81     18.35 o 
   4   7   3       36.82       47.62      4.15 o 
   5   7   3       70.95       68.18      5.00 o 
   6   7   3      184.98      192.04      7.93 o 
   7   7   3       52.00       50.01      4.93 o 
   8   7   3        6.65        2.55      2.97 o 
   9   7   3       44.97       52.85      7.24 o 
  10   7   3      255.36      259.15     23.58 o 
  11   7   3      260.83      227.57     19.68 o 
  12   7   3       95.99      126.70     16.81 o 
  -3   8   3       91.53       98.83      9.46 o 
  -2   8   3       21.00       25.68      5.60 o 
  -1   8   3      436.79      409.76     37.01 o 
   0   8   3       53.90       67.43      7.15 o 
   1   8   3       18.96       22.33      4.92 o 
   2   8   3      504.47      472.80     36.90 o 
   3   8   3      561.85      514.42     37.11 o 
   4   8   3      763.03      756.41     22.76 o 
   5   8   3       13.80       17.40      4.35 o 
   6   8   3      270.06      260.04      9.35 o 
   7   8   3      155.29      148.48      7.49 o 
   8   8   3        9.80       15.94      3.50 o 
   9   8   3       24.51       25.62      5.66 o 
  10   8   3      151.20      142.39     10.94 o 
  11   8   3      100.10      126.07     10.78 o 
  -2   9   3       43.47       43.67     10.46 o 
  -1   9   3       94.92      102.10     13.94 o 
   0   9   3       62.58       75.45     12.30 o 
   1   9   3      482.61      458.43     25.63 o 
   2   9   3        2.34        8.20      5.54 o 
   3   9   3      432.86      398.19     22.35 o 
   4   9   3       18.50       18.84      4.63 o 
   5   9   3     1725.23     1678.20     30.27 o 
   6   9   3        1.26        1.51      3.09 o 
   7   9   3      511.10      502.89     13.65 o 
   8   9   3      180.37      191.19     11.19 o 
   9   9   3      153.76      149.49     10.65 o 
  10   9   3       27.74       20.18      5.87 o 
  11   9   3       44.32       54.29      8.35 o 
  -1  10   3        9.30        5.95      6.36 o 
   0  10   3       46.29       77.09     13.33 o 
   1  10   3      407.46      434.44     26.65 o 
   2  10   3      433.39      447.97     26.45 o 
   3  10   3        0.56        2.67      4.51 o 
   4  10   3      136.00      153.56     15.38 o 
   5  10   3      667.27      660.58     30.75 o 
   6  10   3      357.57      340.75     22.14 o 
   7  10   3        0.78        2.67      4.31 o 
   8  10   3      122.06      141.87     14.15 o 
  10  10   3       43.25       48.59     11.07 o 
   1  11   3       23.96       34.85     10.87 o 
   2  11   3      381.47      366.99     25.63 o 
   3  11   3      214.77      220.40     19.07 o 
   4  11   3        1.01        2.05      3.69 o 
   5  11   3      217.80      217.94     18.66 o 
   6  11   3      721.63      694.61     32.80 o 
   7  11   3       89.91       90.41     12.92 o 
   8  11   3       88.05       83.85     12.71 o 
   4  12   3      139.71      155.41     16.81 o 
   5  12   3        2.01        4.92      3.69 o 
   6  12   3      142.83      155.82     16.40 o 
   7  12   3      110.08      136.13     14.97 o 
  -7 -10   4       64.89       52.49     11.89 o 
  -6 -10   4      219.19      234.67     13.70 o 
  -5 -10   4       28.05       31.03      6.48 o 
  -4 -10   4        1.47        4.51      5.54 o 
  -3 -10   4      156.53      171.40     17.22 o 
  -2 -10   4      138.10      161.35     17.02 o 
  -9  -9   4      118.47      137.57     16.61 o 
  -8  -9   4       76.02       79.14     14.15 o 
  -7  -9   4        7.79       16.81      7.38 o 
  -6  -9   4      303.21      286.21     21.12 o 
  -5  -9   4      214.74      223.98     13.33 o 
  -4  -9   4      373.67      343.12     32.09 o 
  -3  -9   4       40.23       54.31      7.79 o 
  -2  -9   4      248.54      271.86     21.12 o 
  -1  -9   4      116.93      104.56     14.97 o 
   0  -9   4      149.71      164.02     18.04 o 
 -10  -8   4      134.78      115.22     16.81 o 
  -9  -8   4      208.50      222.04     20.09 o 
  -8  -8   4       78.22       78.11     13.12 o 
  -7  -8   4        1.08        4.72      4.51 o 
  -6  -8   4       15.58       12.92      6.36 o 
  -5  -8   4       66.68       63.45      7.53 o 
  -4  -8   4      225.35      225.94     32.80 o 
  -3  -8   4       31.44       38.13      9.64 o 
  -2  -8   4        3.61        5.74      5.13 o 
  -1  -8   4      141.95      159.71     15.99 o 
   0  -8   4      279.90      296.46     21.94 o 
   1  -8   4        5.90        5.54      6.15 o 
   2  -8   4       79.14       82.62     14.56 o 
 -10  -7   4        0.16        1.23      5.13 o 
  -9  -7   4      216.60      184.72     17.84 o 
  -8  -7   4      105.53      117.89     13.94 o 
  -7  -7   4       20.42       21.12      7.79 o 
  -6  -7   4       38.34       43.46      9.43 o 
  -5  -7   4      161.81      154.04     12.20 o 
  -4  -7   4      295.87      284.42     17.43 o 
  -3  -7   4      248.54      243.16     17.43 o 
  -2  -7   4       30.40       28.29      8.20 o 
  -1  -7   4       99.47      100.05     13.12 o 
   0  -7   4      327.99      333.57     22.14 o 
   1  -7   4      269.95      279.24     20.91 o 
   2  -7   4        0.47        1.85      5.54 o 
   3  -7   4       61.17       62.33     12.71 o 
 -11  -6   4      120.82      141.87     16.20 o 
 -10  -6   4      200.03      203.59     18.66 o 
  -9  -6   4      135.84      129.78     14.35 o 
  -8  -6   4      806.88      738.69     32.60 o 
  -7  -6   4      211.00      166.48     15.17 o 
  -6  -6   4       13.17       11.28      5.95 o 
  -5  -6   4        3.58        3.14      3.05 o 
  -4  -6   4      264.65      226.78     23.06 o 
  -3  -6   4     1112.10      967.70     31.16 o 
  -2  -6   4      190.42      185.75     14.56 o 
  -1  -6   4       22.03       30.34      7.79 o 
   0  -6   4      110.46       91.64     12.10 o 
   1  -6   4      213.97      197.23     16.81 o 
   2  -6   4      649.18      627.57     29.93 o 
   3  -6   4        0.20        2.26      5.13 o 
   4  -6   4        2.30        0.00      5.33 o 
   5  -6   4      134.46      128.75     16.81 o 
 -11  -5   4       98.03      104.77     15.58 o 
 -10  -5   4       79.65       82.62     13.53 o 
  -9  -5   4      230.36      209.94     18.04 o 
  -8  -5   4       25.57       31.78      8.61 o 
  -7  -5   4      768.07      738.28     30.34 o 
  -6  -5   4      701.09      632.70     27.06 o 
  -5  -5   4      190.94      167.81     20.09 o 
  -4  -5   4      331.69      314.14     38.24 o 
  -3  -5   4      341.89      329.67     17.22 o 
  -2  -5   4     1149.49     1160.22     32.60 o 
  -1  -5   4       51.05       65.61      9.64 o 
   0  -5   4      241.89      195.80     14.35 o 
   1  -5   4      644.49      665.50     27.47 o 
   2  -5   4       54.92       56.79     10.05 o 
   3  -5   4        2.48        3.08      4.92 o 
   4  -5   4      259.13      263.25     19.68 o 
   5  -5   4      223.38      257.30     20.30 o 
   6  -5   4      136.56      172.42     17.43 o 
 -11  -4   4        0.77        2.97      3.18 o 
 -10  -4   4        6.38        6.15      3.62 o 
  -9  -4   4      251.57      248.60     32.19 o 
  -8  -4   4      158.74      144.04      9.69 o 
  -7  -4   4        9.98        9.51      3.55 o 
  -6  -4   4      358.38      349.59     12.31 o 
  -5  -4   4      789.19      718.16     23.82 o 
  -4  -4   4       62.11       62.33      4.06 o 
  -3  -4   4      273.98      240.90     13.12 o 
  -2  -4   4      857.14      847.97     25.22 o 
  -1  -4   4      199.54      148.23     11.69 o 
   0  -4   4       14.44       14.76      5.54 o 
   1  -4   4       98.93       91.85     10.25 o 
   2  -4   4      391.81      350.59     19.27 o 
   3  -4   4      527.72      483.65     23.58 o 
   4  -4   4       94.57      105.18     12.30 o 
   5  -4   4      217.88      204.00     17.02 o 
   6  -4   4      158.44      169.35     16.61 o 
 -11  -3   4      209.07      218.17     25.94 o 
 -10  -3   4       22.66       33.85      8.41 o 
  -9  -3   4      544.20      509.45     71.45 o 
  -8  -3   4      690.79      690.91     74.63 o 
  -7  -3   4       42.08       39.20      5.66 o 
  -6  -3   4      158.20      141.61      8.20 o 
  -5  -3   4      680.00      696.39     28.40 o 
  -4  -3   4     1171.80     1118.23     53.65 o 
  -3  -3   4      127.88      111.18      7.07 o 
  -2  -3   4      221.48      223.27     11.89 o 
  -1  -3   4     1492.63     1561.44     32.80 o 
   0  -3   4      395.63      343.82     16.20 o 
   1  -3   4        2.26        6.26      2.08 o 
   2  -3   4      251.78      255.29     14.56 o 
   3  -3   4      917.24      932.50     60.17 o 
   4  -3   4      237.76      246.77     10.99 o 
   5  -3   4        0.18        0.00      3.09 o 
   6  -3   4      319.47      289.62     13.40 o 
 -10  -2   4       68.34       74.93     12.51 o 
  -9  -2   4      136.74      126.47     22.65 o 
  -8  -2   4      255.06      256.55     21.73 o 
  -7  -2   4     1780.36     1803.02    158.89 o 
  -6  -2   4      635.76      657.70     25.53 o 
  -5  -2   4      456.14      410.39     14.15 o 
  -4  -2   4     1131.53     1024.49     30.15 o 
  -3  -2   4      317.03      292.19      9.38 o 
  -2  -2   4     1295.61     1392.56     29.01 o 
  -1  -2   4      816.87      784.98     11.24 o 
   0  -2   4     5191.74     5992.46    546.69 o 
   1  -2   4     1095.97     1198.40    158.69 o 
   2  -2   4        0.25        3.88      2.16 o 
   3  -2   4     1293.96     1408.46    116.55 o 
   4  -2   4     2549.77     2723.26    171.81 o 
   5  -2   4      736.07      654.80     55.15 o 
   6  -2   4        0.11        0.00      2.90 o 
   7  -2   4      326.43      288.26     19.89 o 
   8  -2   4      135.08      152.13     15.38 o 
 -10  -1   4       30.35       51.47      8.41 o 
  -9  -1   4       10.88       14.91      4.96 o 
  -8  -1   4       32.16       30.28      5.92 o 
  -7  -1   4        5.83        6.73      3.26 o 
  -6  -1   4      112.24      122.05      8.25 o 
  -5  -1   4        2.43        6.58      3.00 o 
  -4  -1   4        7.50       20.13      2.29 o 
  -3  -1   4        6.68       20.78      2.26 o 
  -2  -1   4        4.14       13.76      2.26 o 
  -1  -1   4      337.51      311.80      8.92 o 
   0  -1   4     2271.81     2371.15    111.43 o 
   1  -1   4      787.52      805.76     83.03 o 
   2  -1   4     1885.64     2144.25    303.94 o 
   3  -1   4      269.11      344.27     42.13 o 
   4  -1   4     1999.96     2114.73    211.58 o 
   5  -1   4      766.95      807.41     57.30 o 
   6  -1   4      403.17      378.30     17.53 o 
   7  -1   4       43.44       41.28      6.13 o 
   8  -1   4       19.97       26.04      8.61 o 
   9  -1   4      275.41      252.79     20.30 o 
 -10   0   4      220.61      213.43     20.09 o 
  -9   0   4       40.20       45.47      9.64 o 
  -8   0   4       24.08       21.77      5.42 o 
  -7   0   4      191.37      196.75     27.27 o 
  -6   0   4      321.31      326.24     43.98 o 
  -5   0   4      522.45      491.24     51.77 o 
  -4   0   4      511.78      617.57     23.68 o 
  -3   0   4      654.46      586.44     38.03 o 
  -2   0   4        6.88        7.87      2.10 o 
  -1   0   4     1785.30     1784.71     27.27 o 
   0   0   4     1912.82     1923.31     27.06 o 
   1   0   4       47.31       26.24      3.90 o 
   2   0   4      132.93       82.42      6.56 o 
   3   0   4        7.38       26.06      3.48 o 
   4   0   4      320.47      374.03     49.92 o 
   5   0   4        7.03       13.22      3.62 o 
   6   0   4      593.25      535.08     32.60 o 
   7   0   4      205.43      187.39     10.36 o 
   8   0   4        6.17        8.00      5.95 o 
   9   0   4      336.02      324.96     22.35 o 
  10   0   4      189.81      187.80     17.84 o 
  -9   1   4      162.79      152.54     16.61 o 
  -8   1   4      279.46      233.72     19.07 o 
  -7   1   4        9.83       15.27      4.42 o 
  -6   1   4      403.08      430.03     77.40 o 
  -5   1   4     1914.75     2499.42     43.67 o 
  -4   1   4     1048.49     1060.77    129.78 o 
  -3   1   4       13.62        5.56      2.24 o 
  -2   1   4     1324.75     1237.85     77.40 o 
  -1   1   4     1887.16     1653.70     28.70 o 
   0   1   4       75.00       33.01      4.31 o 
   1   1   4      366.08      344.85     12.10 o 
   2   1   4      302.62      324.96     12.30 o 
   3   1   4     2393.21     2819.04     41.00 o 
   4   1   4      564.28      628.19     20.50 o 
   5   1   4       25.71       26.58      4.03 o 
   6   1   4       20.26       17.15      3.89 o 
   7   1   4      940.66      921.61     74.94 o 
   8   1   4      535.10      490.41     25.42 o 
   9   1   4        2.03        1.03      5.33 o 
  10   1   4      217.33      205.23     18.66 o 
  -9   2   4       62.02       64.38     12.30 o 
  -8   2   4      334.44      349.56     23.58 o 
  -7   2   4      206.26      213.43     17.84 o 
  -6   2   4       61.67       58.43     10.05 o 
  -5   2   4      339.18      397.81     65.91 o 
  -4   2   4     1765.32     2080.44    165.58 o 
  -3   2   4     1057.29     1195.41     75.11 o 
  -2   2   4      608.83      718.28     40.67 o 
  -1   2   4     2396.33     2495.90    103.41 o 
   0   2   4     4456.23     4418.83     51.26 o 
   1   2   4        4.56        4.10      2.67 o 
   2   2   4       90.46      112.97      8.00 o 
   3   2   4        4.78       20.50      4.51 o 
   4   2   4     1483.44     1456.27     31.37 o 
   5   2   4      349.23      353.25     17.02 o 
   6   2   4       93.64      109.89     10.87 o 
   7   2   4      176.36      154.15     25.63 o 
   8   2   4      741.88      761.65     31.16 o 
   9   2   4      103.43      104.77     13.94 o 
  10   2   4       14.96       27.88      8.61 o 
  11   2   4      299.58      286.82     23.17 o 
  -8   3   4       68.60       73.19     12.51 o 
  -7   3   4      582.50      525.67     28.29 o 
  -6   3   4      478.07      441.62     24.40 o 
  -5   3   4       17.22       14.76      5.95 o 
  -4   3   4     1733.46     1824.85    228.70 o 
  -3   3   4     1205.20     1374.79    140.26 o 
  -2   3   4       88.16       76.17      4.95 o 
  -1   3   4        1.81        3.12      1.94 o 
   0   3   4      862.19      790.38     60.28 o 
   1   3   4      263.96      204.68     12.71 o 
   2   3   4       11.64       20.50      4.31 o 
   3   3   4      193.00      184.72     10.66 o 
   4   3   4      522.16      535.72     19.07 o 
   5   3   4       42.33       31.78      6.36 o 
   6   3   4        1.44        3.49      3.90 o 
   7   3   4       40.53       38.95      8.00 o 
   8   3   4     1334.08     1394.15     41.21 o 
   9   3   4       20.85       17.84      7.38 o 
  10   3   4       19.82       18.25      7.38 o 
  11   3   4       11.62       15.17      6.97 o 
  -7   4   4      147.37      145.77     15.79 o 
  -6   4   4      654.75      609.73     30.14 o 
  -5   4   4      315.18      269.40     19.07 o 
  -4   4   4        6.72        9.74      3.55 o 
  -3   4   4     1138.25     1168.86    193.64 o 
  -2   4   4     1663.87     1815.24    225.22 o 
  -1   4   4      191.06      183.66     18.25 o 
   0   4   4        3.25        8.02      2.68 o 
   1   4   4     3444.14     3686.63    179.29 o 
   2   4   4      666.17      564.92     49.51 o 
   3   4   4       23.08       27.09      3.77 o 
   4   4   4     1938.61     1930.07     37.52 o 
   5   4   4       68.08       33.83      6.56 o 
   6   4   4       53.97       33.21      7.18 o 
   7   4   4       61.91       54.95      9.23 o 
   8   4   4      826.23      865.81     32.39 o 
   9   4   4      209.14      188.21     16.40 o 
  10   4   4        1.89        0.00      4.72 o 
  11   4   4        7.00        6.77      5.74 o 
  -7   5   4       12.68       27.06      8.00 o 
  -6   5   4      235.22      259.35     20.30 o 
  -5   5   4       52.61       59.05     10.87 o 
  -4   5   4      283.47      288.67     19.07 o 
  -3   5   4      199.78      186.01     20.09 o 
  -2   5   4     1617.89     1753.56    214.86 o 
  -1   5   4     1518.34     1586.26    154.89 o 
   0   5   4      970.22     1078.54     92.46 o 
   1   5   4     1187.25     1248.86     95.64 o 
   2   5   4     2754.15     2652.23    199.28 o 
   3   5   4     3903.91     3859.56    165.55 o 
   4   5   4      248.08      199.58      8.91 o 
   5   5   4     1203.27     1205.12     31.78 o 
   6   5   4     1518.04     1706.60     40.18 o 
   7   5   4      134.60      116.45     11.69 o 
   8   5   4       69.99       61.10     10.25 o 
   9   5   4       12.34        9.02      5.74 o 
  10   5   4      106.31      107.23     14.35 o 
  11   5   4       18.66       14.76      7.79 o 
  -6   6   4       40.66       42.64     10.05 o 
  -5   6   4       45.69       53.51     10.87 o 
  -4   6   4       48.24       51.46     10.46 o 
  -3   6   4        0.25        0.42      2.39 o 
  -2   6   4       17.42       17.76      4.34 o 
  -1   6   4      419.01      397.50     45.82 o 
   0   6   4     1216.18     1290.20    110.81 o 
   1   6   4      114.73      101.05      7.79 o 
   2   6   4     1301.98     1225.24    131.83 o 
   3   6   4      838.10      788.35     47.05 o 
   4   6   4      542.52      530.27     24.40 o 
   5   6   4       41.76       45.23      5.36 o 
   6   6   4      451.37      389.75     15.07 o 
   7   6   4      790.95      773.14     28.70 o 
   8   6   4      273.06      258.74     18.04 o 
   9   6   4       28.68       26.04      8.00 o 
  10   6   4       10.59       19.89      8.00 o 
  11   6   4      272.47      257.92     21.32 o 
  -5   7   4       49.41       61.92     11.89 o 
  -4   7   4      170.70      152.74     15.38 o 
  -3   7   4      131.09      150.86     10.22 o 
  -2   7   4        1.31        4.72      3.47 o 
  -1   7   4      161.26      157.53      9.70 o 
   0   7   4      391.03      326.01     51.67 o 
   1   7   4      696.11      665.22     31.16 o 
   2   7   4      230.24      205.89     12.81 o 
   3   7   4     1139.94     1017.96     54.23 o 
   4   7   4      327.23      289.86     11.88 o 
   5   7   4      108.23       99.65      5.67 o 
   6   7   4        0.04        0.68      2.45 o 
   7   7   4      248.14      263.37     12.15 o 
   8   7   4      629.05      659.55     28.29 o 
   9   7   4      129.73      121.58     13.94 o 
  10   7   4       34.94       41.00     10.05 o 
  11   7   4       78.52       79.75     13.53 o 
  -4   8   4        1.20        6.77      5.54 o 
  -3   8   4      240.76      261.75     18.04 o 
  -2   8   4      338.95      318.67     15.00 o 
  -1   8   4       29.51       31.33      5.86 o 
   0   8   4      144.20      136.62      9.41 o 
   1   8   4      472.59      457.31     16.04 o 
   2   8   4     1041.94      989.53     63.97 o 
   3   8   4        3.65        3.49      3.00 o 
   4   8   4      316.25      306.34     22.14 o 
   5   8   4     2193.53     2165.50     33.94 o 
   6   8   4      314.90      297.14      9.98 o 
   7   8   4        2.69        3.12      2.46 o 
   8   8   4      239.48      245.93     18.43 o 
   9   8   4     1269.43     1203.89     40.59 o 
  10   8   4       33.28       31.98      9.43 o 
  11   8   4       25.62       28.91      9.43 o 
  -2   9   4      131.44      153.97     16.20 o 
  -1   9   4        6.40       10.58      4.27 o 
   0   9   4        0.29        0.00      2.95 o 
   1   9   4      240.79      230.15     15.79 o 
   2   9   4      362.32      349.80     17.94 o 
   3   9   4       45.68       46.20      6.48 o 
   4   9   4       25.79       25.86      5.40 o 
   5   9   4      515.79      507.71     17.25 o 
   6   9   4      321.61      288.29     13.32 o 
   7   9   4      227.68      206.20     11.52 o 
   8   9   4        2.60        0.74      2.41 o 
   9   9   4     1037.43     1021.40     34.85 o 
  10   9   4      479.66      494.31     27.68 o 
  11   9   4      138.49      131.42     15.79 o 
  -1  10   4        7.59       13.74      7.38 o 
   0  10   4        1.24        1.44      5.13 o 
   1  10   4       71.80       68.48     12.30 o 
   2  10   4      126.47      138.18     15.38 o 
   3  10   4      143.10      166.68     16.20 o 
   4  10   4       41.73       39.98      9.84 o 
   5  10   4      539.52      521.16     27.47 o 
   6  10   4      731.04      728.68     21.84 o 
   7  10   4      133.72      132.67     10.07 o 
   8  10   4        0.53        2.23      3.47 o 
   9  10   4      138.03      140.23     15.38 o 
  10  10   4      282.83      314.87     15.80 o 
   1  11   4        1.15        4.92      5.33 o 
   2  11   4        7.53        7.79      6.56 o 
   3  11   4      302.80      316.96     23.17 o 
   4  11   4      144.73      144.75     15.38 o 
   5  11   4        7.39       14.56      6.36 o 
   6  11   4      144.15      138.59     15.38 o 
   7  11   4      208.35      184.52     17.02 o 
   8  11   4       72.06       75.45     11.89 o 
   4  12   4      152.25      177.96     18.04 o 
   5  12   4      146.01      150.49     16.40 o 
   6  12   4        0.91        7.59      4.31 o 
   7  12   4      150.03      157.46     16.20 o 
  -8  -9   5       88.86       95.95     15.58 o 
  -7  -9   5       30.56       37.31     10.87 o 
  -6  -9   5       18.03       16.61      7.59 o 
  -5  -9   5      133.41      130.84     16.71 o 
  -4  -9   5       42.92       51.51      7.90 o 
  -3  -9   5       36.38       43.67     10.46 o 
  -2  -9   5       32.79       33.62      9.43 o 
  -1  -9   5       46.90       61.10     12.10 o 
  -9  -8   5        5.78       12.71      7.79 o 
  -8  -8   5      116.16      109.69     15.79 o 
  -7  -8   5      110.19      103.13     14.97 o 
  -6  -8   5       30.46       31.37      9.02 o 
  -5  -8   5        9.84        8.08      4.61 o 
  -4  -8   5        5.84       10.48      4.53 o 
  -3  -8   5      306.77      307.94     21.73 o 
  -2  -8   5      121.92      131.42     14.56 o 
  -1  -8   5       26.40       43.05     10.46 o 
   0  -8   5       33.82       44.49     10.46 o 
   1  -8   5       69.73       94.10     15.17 o 
 -10  -7   5       46.43       55.15     11.89 o 
  -9  -7   5        1.06        2.87      5.74 o 
  -8  -7   5        0.47        1.85      5.54 o 
  -7  -7   5       40.32       46.33     10.66 o 
  -6  -7   5      107.17      108.05     13.33 o 
  -5  -7   5        4.70        4.28      3.40 o 
  -4  -7   5        1.44        0.00      2.90 o 
  -3  -7   5       11.41       14.56      6.56 o 
  -2  -7   5       69.99       83.65     12.51 o 
  -1  -7   5      155.38      157.66     15.58 o 
   0  -7   5       18.26       21.73      8.00 o 
   1  -7   5      174.05      182.88     17.84 o 
   2  -7   5       76.35       83.65     13.94 o 
   3  -7   5        9.96       14.76      8.41 o 
 -10  -6   5       59.34       74.22     13.33 o 
  -9  -6   5       18.11       28.09      8.00 o 
  -8  -6   5      259.93      237.41     19.07 o 
  -7  -6   5       49.43       50.64     10.46 o 
  -6  -6   5      151.81      140.03     14.15 o 
  -5  -6   5       35.11       36.51      8.92 o 
  -4  -6   5       44.07       47.90      6.44 o 
  -3  -6   5      325.20      323.93     19.07 o 
  -2  -6   5      943.40      928.34     32.80 o 
  -1  -6   5      201.74      213.02     16.81 o 
   0  -6   5      221.17      204.61     17.02 o 
   1  -6   5      153.92      143.51     15.17 o 
   2  -6   5      394.23      407.38     25.22 o 
   3  -6   5      134.84      127.11     15.17 o 
   4  -6   5        7.86        5.54      6.36 o 
 -10  -5   5       28.60       26.86      8.61 o 
  -9  -5   5        1.84        0.00      4.31 o 
  -8  -5   5     1018.90     1007.88     38.54 o 
  -7  -5   5        1.61        2.67      4.10 o 
  -6  -5   5       22.99       19.48      6.77 o 
  -5  -5   5      294.18      263.99     30.45 o 
  -4  -5   5      769.30      717.61     70.42 o 
  -3  -5   5        3.66        5.74      4.72 o 
  -2  -5   5      154.89      128.14     12.10 o 
  -1  -5   5      479.91      493.69     23.17 o 
   0  -5   5      200.87      224.29     16.20 o 
   1  -5   5      128.85      131.42     13.33 o 
   2  -5   5      151.02      144.34     14.35 o 
   3  -5   5      352.51      354.89     22.76 o 
   4  -5   5      133.65      129.16     14.97 o 
   5  -5   5        0.03        3.08      5.33 o 
 -10  -4   5       14.34       26.15      5.79 o 
  -9  -4   5        0.54        0.00      3.79 o 
  -8  -4   5      940.53      988.61     37.11 o 
  -7  -4   5      850.85      835.05     32.60 o 
  -6  -4   5      169.94      143.31     13.33 o 
  -5  -4   5      631.61      599.07     25.22 o 
  -4  -4   5     1043.22      940.64    152.23 o 
  -3  -4   5      150.06      144.54     11.48 o 
  -2  -4   5      243.24      264.07     15.38 o 
  -1  -4   5      101.73       77.70      9.64 o 
   0  -4   5      394.41      322.91     18.04 o 
   1  -4   5        6.73        2.05      3.69 o 
   2  -4   5        5.11        2.46      3.90 o 
   3  -4   5       12.90       14.97      6.36 o 
   4  -4   5       77.52       87.34     12.51 o 
   5  -4   5      182.70      169.35     16.20 o 
   6  -4   5       16.80       18.45      8.00 o 
 -10  -3   5      234.20      250.42     42.23 o 
  -9  -3   5      142.99      119.85     12.40 o 
  -8  -3   5      179.73      182.53     18.35 o 
  -7  -3   5      975.35      860.80    113.38 o 
  -6  -3   5      573.71      569.56     32.91 o 
  -5  -3   5        4.12        4.65      2.71 o 
  -4  -3   5     1157.73     1095.81     58.08 o 
  -3  -3   5      734.35      661.01     16.09 o 
  -2  -3   5       39.33       31.16      6.15 o 
  -1  -3   5      104.83      101.69      9.84 o 
   0  -3   5      126.81       89.39      9.84 o 
   1  -3   5      361.59      333.98     17.84 o 
   2  -3   5      473.52      360.84     19.27 o 
   3  -3   5       71.37       68.07     10.05 o 
   4  -3   5       68.55       68.48     10.66 o 
   5  -3   5       76.95       85.70     12.10 o 
   6  -3   5       81.76       94.72     12.92 o 
 -10  -2   5      163.78      200.17     29.83 o 
  -9  -2   5      113.00      144.57     26.24 o 
  -8  -2   5      238.80      216.45     40.80 o 
  -7  -2   5      311.81      313.72     13.45 o 
  -6  -2   5       43.69       48.10      5.84 o 
  -5  -2   5      248.03      217.40      9.81 o 
  -4  -2   5        0.11        0.91      1.81 o 
  -3  -2   5      905.38      878.43     34.96 o 
  -2  -2   5      317.22      288.82      8.23 o 
  -1  -2   5       23.14       20.49      2.69 o 
   0  -2   5      349.14      467.86     43.67 o 
   1  -2   5      686.41      699.21     85.80 o 
   2  -2   5      626.91      623.11     57.82 o 
   3  -2   5       19.68       20.65      3.94 o 
   4  -2   5       97.39       93.44     10.46 o 
   5  -2   5      472.73      466.67     31.27 o 
   6  -2   5      141.09      126.59      9.26 o 
   7  -2   5        5.18        4.17      3.84 o 
 -10  -1   5      107.60      143.64     23.68 o 
  -9  -1   5      423.96      444.17     62.12 o 
  -8  -1   5      190.37      185.44     32.50 o 
  -7  -1   5        2.32        3.59      2.86 o 
  -6  -1   5      877.13      758.95    108.97 o 
  -5  -1   5      922.66      952.94     60.79 o 
  -4  -1   5     1188.87     1238.52     15.57 o 
  -3  -1   5        2.08        2.81      1.58 o 
  -2  -1   5      101.85       72.47      4.64 o 
  -1  -1   5     1984.09     1808.87     65.91 o 
   0  -1   5     1769.70     1703.73     57.92 o 
   1  -1   5     1529.49     1802.57    153.15 o 
   2  -1   5      250.80      261.32     34.34 o 
   3  -1   5      977.56     1050.01    125.68 o 
   4  -1   5      289.55      300.52     23.37 o 
   5  -1   5       68.37       79.69      9.94 o 
   6  -1   5      367.54      365.84     15.48 o 
   7  -1   5      338.10      303.44     13.75 o 
   8  -1   5       57.22       65.61     11.69 o 
   9  -1   5       22.02       30.96      9.02 o 
  -9   0   5      203.15      206.05     18.86 o 
  -8   0   5       23.28       39.21     13.33 o 
  -7   0   5       90.37       95.94     11.17 o 
  -6   0   5        0.52        1.37      2.54 o 
  -5   0   5      123.89      113.01      7.68 o 
  -4   0   5     2749.36     2873.49    213.84 o 
  -3   0   5      358.26      285.90      9.71 o 
  -2   0   5       88.64       70.94      6.77 o 
  -1   0   5     1968.95     1942.78     31.16 o 
   0   0   5     6821.49     7034.08     65.20 o 
   1   0   5     1863.35     2108.23     31.98 o 
   2   0   5       11.28        4.92      3.08 o 
   3   0   5     1887.96     1976.43    245.41 o 
   4   0   5     1639.22     1732.45    207.99 o 
   5   0   5      406.11      404.86     43.87 o 
   6   0   5       11.08       10.87      3.91 o 
   7   0   5       51.89       57.83      6.89 o 
   8   0   5      145.01      143.92     15.17 o 
   9   0   5      120.52      134.90     14.97 o 
  -9   1   5      105.60      104.97     14.97 o 
  -8   1   5      103.92      114.20     13.53 o 
  -7   1   5      177.00      217.68     39.77 o 
  -6   1   5        3.15        6.44      3.38 o 
  -5   1   5      344.16      363.12     46.95 o 
  -4   1   5     2314.95     2590.79    248.49 o 
  -3   1   5     2415.45     2401.34    159.61 o 
  -2   1   5        5.97        2.67      1.74 o 
  -1   1   5     1687.57     1667.44     30.96 o 
   0   1   5     6235.80     6457.76     65.20 o 
   1   1   5     1927.70     1747.40     30.34 o 
   2   1   5       81.29      102.51      8.00 o 
   3   1   5        9.49        8.82      3.90 o 
   4   1   5      295.73      275.14     14.35 o 
   5   1   5      373.59      339.12     34.85 o 
   6   1   5      154.60      142.54      8.68 o 
   7   1   5       83.06       83.40      7.76 o 
   8   1   5      148.12      153.56     15.38 o 
   9   1   5       47.02       60.28     11.69 o 
  10   1   5        1.58        6.77      5.74 o 
  -9   2   5       56.70       47.15     11.69 o 
  -8   2   5        2.07        5.54      5.13 o 
  -7   2   5      642.03      605.22     30.14 o 
  -6   2   5     1098.72      954.58     35.26 o 
  -5   2   5      206.65      232.71     38.54 o 
  -4   2   5      728.48      802.87    129.37 o 
  -3   2   5     2775.43     3099.86    340.64 o 
  -2   2   5      525.31      502.55     46.64 o 
  -1   2   5      241.04      231.06     12.30 o 
   0   2   5      903.33      879.54     22.76 o 
   1   2   5     1895.79     1787.17     32.60 o 
   2   2   5      249.85      214.04     11.69 o 
   3   2   5       10.13        8.41      3.69 o 
   4   2   5      350.58      328.44     15.79 o 
   5   2   5      459.28      454.12     19.89 o 
   6   2   5      202.72      211.58     15.17 o 
   7   2   5       22.65       27.39      6.36 o 
   8   2   5       60.07       70.53     11.28 o 
   9   2   5      359.40      364.94     23.78 o 
  10   2   5       14.70       23.99      8.41 o 
  -8   3   5       36.84       28.70      8.41 o 
  -7   3   5        6.01        8.00      4.92 o 
  -6   3   5      367.63      377.65     23.17 o 
  -5   3   5      958.58      869.91     33.01 o 
  -4   3   5        4.74       11.07      5.33 o 
  -3   3   5      168.16      144.06     23.27 o 
  -2   3   5     2362.31     2668.15    152.41 o 
  -1   3   5     2097.55     2317.10    107.63 o 
   0   3   5      277.22      311.10     21.73 o 
   1   3   5      977.86      843.87     23.37 o 
   2   3   5      430.00      313.48     14.15 o 
   3   3   5      465.83      328.03     14.97 o 
   4   3   5      489.92      473.80     19.07 o 
   5   3   5      768.18      815.98     26.45 o 
   6   3   5      230.21      237.62     15.58 o 
   7   3   5      103.32       91.85     11.07 o 
   8   3   5        4.22        5.74      4.92 o 
   9   3   5       23.75       30.75      9.23 o 
  10   3   5       38.80       63.97     12.30 o 
  11   3   5       94.84       91.03     14.56 o 
  -7   4   5       41.86       50.23     10.87 o 
  -6   4   5      105.01      104.77     13.94 o 
  -5   4   5      694.08      658.73     30.14 o 
  -4   4   5        9.68       12.10      5.74 o 
  -3   4   5       27.36       28.83      6.56 o 
  -2   4   5      493.08      507.43     56.89 o 
  -1   4   5      515.06      539.95     30.86 o 
   0   4   5      891.37      894.77     42.15 o 
   1   4   5      171.97      176.37      8.26 o 
   2   4   5     2806.19     2930.48    197.23 o 
   3   4   5     2683.84     2761.02     46.33 o 
   4   4   5      227.98      232.70     13.74 o 
   5   4   5      360.69      401.23     19.07 o 
   6   4   5      958.10      970.37     30.96 o 
   7   4   5     2193.03     2327.40     51.26 o 
   8   4   5       77.80       83.44     12.10 o 
   9   4   5      324.41      307.12     21.53 o 
  10   4   5      278.90      246.64     20.09 o 
  11   4   5      110.81      129.98     15.58 o 
  -6   5   5        1.74        7.38      4.31 o 
  -5   5   5        3.76        7.18      5.54 o 
  -4   5   5        6.05        2.46      4.10 o 
  -3   5   5      298.78      300.64     30.45 o 
  -2   5   5       35.95       44.67      6.36 o 
  -1   5   5      112.99       94.71      7.89 o 
   0   5   5      236.33      198.11     10.15 o 
   1   5   5      543.09      499.64     39.06 o 
   2   5   5      410.55      366.00     29.83 o 
   3   5   5     3845.63     3760.99    273.91 o 
   4   5   5     2225.01     2188.40     43.46 o 
   5   5   5        3.84        2.87      4.31 o 
   6   5   5     1136.79     1019.16     31.98 o 
   7   5   5     1240.02     1256.58     37.52 o 
   8   5   5     1244.88     1319.93     40.80 o 
   9   5   5      225.85      204.41     17.84 o 
  10   5   5      127.04      129.78     14.97 o 
  11   5   5      176.09      168.94     17.84 o 
  -6   6   5       28.58       34.85      9.02 o 
  -5   6   5        6.31        6.97      5.33 o 
  -4   6   5       35.52       24.81      8.61 o 
  -3   6   5      137.51      138.66     12.81 o 
  -2   6   5      732.76      739.72     69.09 o 
  -1   6   5       24.87       27.93      5.00 o 
   0   6   5      726.23      685.77     49.72 o 
   1   6   5     1062.83     1011.26     68.78 o 
   2   6   5      476.65      465.63     31.37 o 
   3   6   5       58.77       53.03      5.87 o 
   4   6   5     3391.75     3524.63    104.15 o 
   5   6   5     2215.80     2257.44     33.05 o 
   6   6   5        4.14        7.79      4.92 o 
   7   6   5       81.43       78.93     10.87 o 
   8   6   5      908.64      918.91     34.24 o 
   9   6   5      429.34      424.19     24.60 o 
  10   6   5        0.60        0.82      4.72 o 
  11   6   5       80.11       74.83     13.74 o 
  -5   7   5        0.28        3.90      4.72 o 
  -4   7   5        0.70        0.21      3.90 o 
  -3   7   5       20.48       29.01      6.56 o 
  -2   7   5      230.41      247.95     15.48 o 
  -1   7   5      164.19      149.43      9.94 o 
   0   7   5       59.07       72.57      7.24 o 
   1   7   5      260.24      248.61     24.09 o 
   2   7   5     1739.18     1700.90    167.09 o 
   3   7   5      550.42      531.03     49.72 o 
   4   7   5      316.38      271.74     11.89 o 
   5   7   5      313.21      273.65     13.12 o 
   6   7   5      931.21      836.02     32.70 o 
   7   7   5      297.88      260.58     17.63 o 
   8   7   5      193.16      182.88     15.58 o 
   9   7   5      561.09      589.85     29.11 o 
  10   7   5      411.92      387.08     25.01 o 
  11   7   5       52.91       55.15     12.51 o 
  -4   8   5       12.96       24.81      8.00 o 
  -3   8   5      110.71      135.07     13.63 o 
  -2   8   5      215.60      221.95     12.89 o 
  -1   8   5       48.02       48.70      6.95 o 
   0   8   5      201.91      187.97     12.61 o 
   1   8   5       64.99       87.43      8.20 o 
   2   8   5      150.66      136.95      9.37 o 
   3   8   5       12.84       12.41      3.98 o 
   4   8   5       64.71       72.91      7.29 o 
   5   8   5        8.24       14.26      4.10 o 
   6   8   5      451.76      450.64     16.16 o 
   7   8   5      131.75      137.85      9.41 o 
   8   8   5       74.40       69.71     11.28 o 
   9   8   5      113.85      111.74     13.33 o 
  10   8   5      486.54      488.16     28.09 o 
  11   8   5      188.45      195.18     19.27 o 
  -2   9   5       49.37       56.33      7.81 o 
  -1   9   5      308.51      312.57     15.41 o 
   0   9   5        3.19        9.57      4.11 o 
   1   9   5        0.53        0.79      2.97 o 
   2   9   5       66.41       71.41      7.97 o 
   3   9   5      232.36      219.15     16.09 o 
   4   9   5      233.30      224.75     12.07 o 
   5   9   5        5.89        5.02      3.77 o 
   6   9   5      396.09      382.55     23.58 o 
   7   9   5      146.63      144.63     10.12 o 
   8   9   5       38.00       38.59      6.50 o 
   9   9   5       20.05       21.94      8.41 o 
  10   9   5      256.06      272.06     21.32 o 
  11   9   5      296.88      309.58     23.99 o 
  -1  10   5       12.50       18.04      8.20 o 
   0  10   5      103.49      109.28     14.97 o 
   1  10   5      108.77      124.45     14.97 o 
   2  10   5       18.83       14.62      5.29 o 
   3  10   5       14.80       17.81      5.50 o 
   4  10   5       30.67       40.82      6.71 o 
   5  10   5      240.59      231.73     12.89 o 
   6  10   5      111.73       99.40      9.25 o 
   7  10   5      246.25      224.07     12.83 o 
   8  10   5      169.07      168.23     11.45 o 
   9  10   5       72.12       77.09     12.71 o 
  10  10   5        2.29        3.49      5.54 o 
   1  11   5       86.53      120.35     16.61 o 
   2  11   5      130.38      122.81     16.40 o 
   3  11   5       21.04       18.25      8.41 o 
   4  11   5       58.29       50.23     10.87 o 
   5  11   5      321.00      341.57     23.58 o 
   6  11   5      189.16      181.03     17.02 o 
   7  11   5       69.57       68.07     11.69 o 
   8  11   5      154.74      157.05     15.79 o 
   9  11   5       76.52       63.56     11.07 o 
   4  12   5        0.09        2.26      4.51 o 
   5  12   5      195.39      232.29     20.50 o 
   6  12   5      199.77      197.64     18.66 o 
   7  12   5       19.11       19.07      7.18 o 
  -6  -9   6      115.69      120.96     16.81 o 
  -5  -9   6        6.41        9.11      4.28 o 
  -4  -9   6       15.25       16.43      7.79 o 
  -3  -9   6       88.60      111.94     15.38 o 
  -8  -8   6       49.12       54.54     12.71 o 
  -7  -8   6       82.29       84.47     14.35 o 
  -6  -8   6      202.84      194.57     18.66 o 
  -5  -8   6       19.81       32.56      6.45 o 
  -4  -8   6       35.95       34.20      8.00 o 
  -3  -8   6       14.48       14.15      6.77 o 
  -2  -8   6      189.73      222.86     19.07 o 
  -1  -8   6       59.80       71.55     12.92 o 
   0  -8   6        0.14       11.07      5.54 o 
  -9  -7   6      113.93      108.87     16.40 o 
  -8  -7   6      338.46      298.92     23.17 o 
  -7  -7   6       61.85       63.76     12.51 o 
  -6  -7   6       29.09       28.09      8.82 o 
  -5  -7   6      348.16      362.33     57.41 o 
  -4  -7   6      673.89      627.45     72.27 o 
  -3  -7   6       42.19       36.29      9.64 o 
  -2  -7   6      370.10      399.38     24.60 o 
  -1  -7   6      384.96      355.30     23.37 o 
   0  -7   6       17.63       30.34      8.61 o 
   1  -7   6        2.61        4.10      5.95 o 
   2  -7   6      113.53      112.15     16.20 o 
  -9  -6   6        4.82        4.31      4.10 o 
  -8  -6   6      186.13      186.98     17.43 o 
  -7  -6   6      170.86      147.82     15.38 o 
  -6  -6   6      153.11      126.09     14.35 o 
  -5  -6   6       11.37       19.21      4.61 o 
  -4  -6   6      212.06      211.56     29.11 o 
  -3  -6   6       92.91       86.93     11.69 o 
  -2  -6   6      458.16      462.32     24.40 o 
  -1  -6   6       18.52       13.74      6.36 o 
   0  -6   6      191.97      180.83     16.81 o 
   1  -6   6      212.56      193.13     17.63 o 
   2  -6   6       46.89       43.67     10.87 o 
   3  -6   6       69.89       74.63     13.53 o 
   4  -6   6        4.85        0.00      5.54 o 
 -10  -5   6       18.23       33.83      9.64 o 
  -9  -5   6       19.54       18.04      6.97 o 
  -8  -5   6      769.41      770.88     34.65 o 
  -7  -5   6       39.06       41.82     10.05 o 
  -6  -5   6      111.54      101.28     12.30 o 
  -5  -5   6        7.73        6.56      4.72 o 
  -4  -5   6      945.14      898.62     81.91 o 
  -3  -5   6      177.15      182.88     14.15 o 
  -2  -5   6        2.09        0.00      3.90 o 
  -1  -5   6      463.41      465.81     23.58 o 
   0  -5   6        5.02        6.15      5.33 o 
   1  -5   6      114.14      119.53     13.53 o 
   2  -5   6      139.55      131.42     14.35 o 
   3  -5   6       14.83       27.06      8.61 o 
   4  -5   6        1.42        4.51      5.95 o 
   5  -5   6      118.22       96.36     15.17 o 
 -10  -4   6       59.94       79.34     13.74 o 
  -9  -4   6      370.29      392.82     25.22 o 
  -8  -4   6      482.79      471.14     26.45 o 
  -7  -4   6      305.96      258.53     18.86 o 
  -6  -4   6      296.96      256.07     18.04 o 
  -5  -4   6       69.40       53.51      9.64 o 
  -4  -4   6     1011.48      993.23     88.36 o 
  -3  -4   6      945.41      962.99     29.52 o 
  -2  -4   6      703.03      704.04     26.24 o 
  -1  -4   6       61.11       73.81     10.05 o 
   0  -4   6      121.17      100.87     11.28 o 
   1  -4   6      499.83      486.93     23.99 o 
   2  -4   6      446.15      431.36     23.58 o 
   3  -4   6      147.19      128.55     13.74 o 
   4  -4   6       32.32       29.52      9.23 o 
   5  -4   6      203.81      199.08     18.25 o 
   6  -4   6      259.48      259.35     21.32 o 
 -10  -3   6      105.93      126.43     18.14 o 
  -9  -3   6       65.28       92.48     10.87 o 
  -8  -3   6        6.33        9.43      3.91 o 
  -7  -3   6       66.67       69.46      7.36 o 
  -6  -3   6      643.94      622.76     17.86 o 
  -5  -3   6      918.82      821.73     30.14 o 
  -4  -3   6       35.10       43.38      5.95 o 
  -3  -3   6      286.12      264.07     14.76 o 
  -2  -3   6      150.41      136.75     11.48 o 
  -1  -3   6      948.70      846.74     27.88 o 
   0  -3   6      391.13      398.36     20.09 o 
   1  -3   6       78.00       72.17      9.84 o 
   2  -3   6      326.10      338.90     19.48 o 
   3  -3   6      274.63      246.03     17.84 o 
   4  -3   6      259.05      242.75     18.25 o 
   5  -3   6        0.63        3.28      5.54 o 
   6  -3   6      191.65      210.35     18.66 o 
   7  -3   6      149.03      157.46     16.81 o 
 -10  -2   6        2.99        9.89      4.10 o 
  -9  -2   6      495.74      528.30     72.37 o 
  -8  -2   6      627.01      609.48     47.15 o 
  -7  -2   6        7.22        4.91      3.25 o 
  -6  -2   6       95.71       86.62      7.54 o 
  -5  -2   6      850.46      816.75     21.12 o 
  -4  -2   6     2363.28     2427.64     98.63 o 
  -3  -2   6        3.56        7.07      2.60 o 
  -2  -2   6      892.02      997.20     16.60 o 
  -1  -2   6      681.04      668.60     13.20 o 
   0  -2   6     1964.32     2114.56    149.67 o 
   1  -2   6        0.97        1.45      2.16 o 
   2  -2   6       39.01       30.09      4.33 o 
   3  -2   6      398.08      401.00     44.08 o 
   4  -2   6      541.07      510.50     24.40 o 
   5  -2   6        6.58       10.66      5.95 o 
   6  -2   6        0.88        0.00      4.10 o 
   7  -2   6       52.02       51.46     10.87 o 
  -9  -1   6       37.61       58.19     13.94 o 
  -8  -1   6      161.06      208.19     23.37 o 
  -7  -1   6      345.87      362.31     37.01 o 
  -6  -1   6       32.36       25.88      4.84 o 
  -5  -1   6       16.94       11.17      3.82 o 
  -4  -1   6     3039.59     3193.45     44.27 o 
  -3  -1   6     1103.11     1115.99     15.84 o 
  -2  -1   6      403.20      382.95     10.70 o 
  -1  -1   6      163.40      142.69     10.46 o 
   0  -1   6    11251.91    11793.28    468.58 o 
   1  -1   6      230.20      203.94     19.48 o 
   2  -1   6        1.19        3.90      2.61 o 
   3  -1   6      793.84      835.25    104.97 o 
   4  -1   6     1099.25     1139.06    129.06 o 
   5  -1   6       33.53       37.82      5.73 o 
   6  -1   6       27.64       24.26      5.21 o 
   7  -1   6       74.93       75.42     10.66 o 
   8  -1   6        1.69        7.79      6.15 o 
  -9   0   6        0.55        0.00      3.69 o 
  -8   0   6       41.39       38.88      6.66 o 
  -7   0   6      359.35      382.16     59.25 o 
  -6   0   6      461.89      461.88     39.88 o 
  -5   0   6      530.40      506.09     90.82 o 
  -4   0   6      529.07      516.86     24.91 o 
  -3   0   6      820.03      810.85     17.94 o 
  -2   0   6     1401.18     1382.46     29.93 o 
  -1   0   6      418.71      431.16     15.58 o 
   0   0   6     4801.31     4845.68     55.15 o 
   1   0   6      601.10      600.30     18.25 o 
   2   0   6       55.87       49.69     10.05 o 
   3   0   6      502.43      519.82     65.50 o 
   4   0   6     2389.95     2554.84    310.09 o 
   5   0   6      561.85      548.67     41.93 o 
   6   0   6       41.29       48.27      6.30 o 
   7   0   6      181.89      184.78     40.70 o 
   8   0   6      285.81      292.98     21.12 o 
   9   0   6      149.98      164.43     16.40 o 
  -9   1   6       45.78       40.18     10.87 o 
  -8   1   6      189.25      165.04     16.61 o 
  -7   1   6       12.17        9.02      5.54 o 
  -6   1   6       43.84       50.28     11.69 o 
  -5   1   6      415.68      419.95     46.13 o 
  -4   1   6      203.40      212.34     21.42 o 
  -3   1   6        3.60        3.27      2.39 o 
  -2   1   6      115.27       90.62      8.41 o 
  -1   1   6      549.08      609.32     19.89 o 
   1   1   6     1323.24     1225.00     27.27 o 
   2   1   6      943.72      904.96     23.99 o 
   3   1   6      262.75      248.28     13.53 o 
   4   1   6      224.01      272.06     15.38 o 
   5   1   6      588.79      597.89     63.86 o 
   6   1   6      522.64      527.43     53.92 o 
   7   1   6      197.93      196.72     26.45 o 
   8   1   6        0.36        4.51      5.74 o 
   9   1   6      258.47      250.95     20.30 o 
  10   1   6      209.26      229.01     19.89 o 
  -8   2   6       12.18       16.40      7.59 o 
  -7   2   6        0.01        0.00      4.10 o 
  -6   2   6       54.42       59.25     10.66 o 
  -5   2   6      119.85      107.43     12.10 o 
  -4   2   6      181.67      175.11     18.96 o 
  -3   2   6       95.33      100.24     10.15 o 
  -2   2   6      808.31      750.54     50.64 o 
  -1   2   6      541.93      475.24     18.86 o 
   0   2   6       29.78       12.92      4.31 o 
   1   2   6       52.32       48.80      6.56 o 
   2   2   6      357.00      358.58     15.79 o 
   3   2   6     1433.49     1494.81     33.42 o 
   4   2   6      479.26      535.11     21.12 o 
   5   2   6      242.83      272.27     16.40 o 
   6   2   6      153.98      160.53     13.53 o 
   7   2   6      597.31      535.44     63.15 o 
   8   2   6      545.64      537.72     49.62 o 
   9   2   6      457.56      429.31     26.04 o 
  10   2   6      126.01      132.65     15.58 o 
  -8   3   6       64.86       60.89     12.71 o 
  -7   3   6       44.26       42.85     10.66 o 
  -6   3   6       96.19       90.41     12.92 o 
  -5   3   6      456.67      432.60     23.99 o 
  -4   3   6       53.47       44.69      8.61 o 
  -3   3   6      231.90      207.89     14.97 o 
  -2   3   6      109.35      102.77     13.53 o 
  -1   3   6      367.28      337.26      9.56 o 
   0   3   6      314.70      251.15     13.94 o 
   1   3   6     1130.65     1133.36     28.91 o 
   2   3   6       86.09       70.53      8.00 o 
   3   3   6     1196.60     1153.04     30.14 o 
   4   3   6     4609.16     5217.38     69.91 o 
   5   3   6        0.95        0.00      3.49 o 
   6   3   6      258.60      314.71     18.45 o 
   7   3   6     1402.84     1491.94     42.23 o 
   8   3   6     2448.40     2585.52     59.25 o 
   9   3   6      121.40      120.35     14.56 o 
  10   3   6      128.57      126.29     14.76 o 
  -7   4   6      181.26      189.64     18.25 o 
  -6   4   6      102.46       99.64     13.74 o 
  -5   4   6      114.35      109.07     13.53 o 
  -4   4   6       91.49       93.69     11.69 o 
  -3   4   6      828.96      899.55     96.77 o 
  -2   4   6       85.58       83.23      7.38 o 
  -1   4   6       96.31       99.87     12.20 o 
   0   4   6        3.89       13.10      3.40 o 
   1   4   6      615.73      545.15     21.12 o 
   2   4   6      233.07      201.13     13.12 o 
   3   4   6      206.02      204.82     13.53 o 
   4   4   6     2275.46     2354.47     46.13 o 
   5   4   6      327.09      361.45     19.07 o 
   6   4   6       11.30       14.97      5.95 o 
   7   4   6       19.00       16.81      6.97 o 
   8   4   6      764.10      834.23     33.42 o 
   9   4   6       90.76       97.59     13.94 o 
  10   4   6       27.48       32.39      9.02 o 
  11   4   6      133.59      140.03     16.40 o 
  -6   5   6      158.14      160.74     16.40 o 
  -5   5   6        0.25        6.15      4.92 o 
  -4   5   6      100.44      102.10     13.53 o 
  -3   5   6      677.97      641.31     28.50 o 
  -2   5   6      490.59      514.01     46.44 o 
  -1   5   6      102.30       81.24      9.23 o 
   0   5   6      120.51      155.38     13.22 o 
   1   5   6      785.07      784.80     53.92 o 
   2   5   6      921.85      855.82     75.14 o 
   3   5   6       37.28       30.96      6.97 o 
   4   5   6      316.63      274.11     16.40 o 
   5   5   6      172.64      131.42     12.10 o 
   6   5   6        2.94        1.64      4.10 o 
   7   5   6       20.05       27.47      7.79 o 
   8   5   6      525.51      539.21     27.06 o 
   9   5   6       67.13       82.21     13.12 o 
  10   5   6       69.09       68.68     12.51 o 
  11   5   6        2.27        6.56      5.74 o 
  -5   6   6       35.63       50.23     10.87 o 
  -4   6   6       67.86       67.45     11.69 o 
  -3   6   6       15.91       15.16      4.55 o 
  -2   6   6      480.51      546.34     31.06 o 
  -1   6   6      292.10      306.16     35.57 o 
   0   6   6       40.98       36.50      5.54 o 
   1   6   6      227.18      204.97     10.43 o 
   2   6   6      992.00      911.55     28.60 o 
   3   6   6      436.99      360.06     13.48 o 
   4   6   6       95.14       87.20      7.24 o 
   5   6   6     1388.65     1294.91     36.90 o 
   6   6   6      347.69      357.56     20.09 o 
   7   6   6       46.10       39.36      9.23 o 
   8   6   6        2.53        6.15      5.13 o 
   9   6   6      111.85      116.66     13.94 o 
  10   6   6      293.38      291.75     22.14 o 
  11   6   6      167.87      150.28     16.81 o 
  -4   7   6        9.87       14.35      6.15 o 
  -3   7   6       19.12       18.45      6.56 o 
  -2   7   6      247.69      273.55     24.19 o 
  -1   7   6      758.42      808.65     64.07 o 
   0   7   6        6.19        7.28      3.48 o 
   1   7   6      212.32      209.75     15.07 o 
   2   7   6      576.95      570.45     29.63 o 
   3   7   6      574.86      550.63     49.31 o 
   4   7   6      112.34       94.51      7.61 o 
   5   7   6       72.68       73.86      7.31 o 
   6   7   6     1198.90     1098.30     35.88 o 
   7   7   6      590.19      582.88     27.06 o 
   8   7   6       18.97       23.17      7.79 o 
   9   7   6       44.12       47.97     10.66 o 
  10   7   6      114.21      124.65     14.76 o 
  11   7   6      223.35      216.50     20.50 o 
  -3   8   6        7.57        9.64      6.15 o 
  -2   8   6        3.27        2.12      2.91 o 
  -1   8   6      102.05      104.01      9.27 o 
   0   8   6      233.01      240.54     12.89 o 
   1   8   6     1210.73     1196.17     61.92 o 
   2   8   6        2.99        2.24      3.09 o 
   3   8   6      777.21      739.20     33.73 o 
   4   8   6        4.69        2.72      3.11 o 
   5   8   6     1831.49     1756.07     32.61 o 
   6   8   6        6.87        7.69      3.77 o 
   7   8   6      310.07      322.70     21.12 o 
   8   8   6      267.72      273.91     20.09 o 
   9   8   6      193.43      175.70     17.02 o 
  10   8   6       42.50       46.74     11.28 o 
  11   8   6       97.62      133.26     16.40 o 
  -2   9   6       52.78       75.03      8.91 o 
  -1   9   6       87.04       82.36      9.05 o 
   0   9   6       10.47       24.11      5.78 o 
   1   9   6      252.05      264.75     13.92 o 
   2   9   6      173.76      173.89     11.36 o 
   3   9   6       42.07       38.26      6.65 o 
   4   9   6       45.64       44.16      7.28 o 
   5   9   6     1332.32     1210.91     31.27 o 
   6   9   6      507.31      475.40     31.57 o 
   7   9   6       15.98       14.58      4.83 o 
   8   9   6       76.20       90.00     13.53 o 
   9   9   6      572.98      533.47     29.11 o 
  10   9   6      139.22      125.68     15.58 o 
   0  10   6       15.38       20.46      5.57 o 
   1  10   6      185.39      190.03     14.15 o 
   2  10   6      263.10      255.30     17.63 o 
   3  10   6       52.79       57.68      7.97 o 
   4  10   6        2.64        3.73      3.39 o 
   5  10   6      229.64      215.41     12.67 o 
   6  10   6      732.38      724.33     22.97 o 
   7  10   6       36.11       35.46      6.77 o 
   8  10   6       45.40       63.97      8.31 o 
   9  10   6      166.27      170.58     17.22 o 
  10  10   6      109.72      134.70     16.20 o 
   2  11   6      148.34      155.61     17.43 o 
   3  11   6       54.76       69.09     13.12 o 
   4  11   6       11.71       12.33      4.84 o 
   5  11   6        0.49        4.88      3.56 o 
   6  11   6      176.47      171.30     11.96 o 
   7  11   6       85.25       91.16      9.64 o 
   8  11   6        5.88       11.18      4.43 o 
   9  11   6       23.77       23.23      5.60 o 
   6  12   6       30.15       36.08      9.84 o 
  -6  -8   7        3.44        1.44      5.54 o 
  -5  -8   7      244.92      196.21     18.86 o 
  -4  -8   7      203.60      198.58     33.93 o 
  -3  -8   7        0.62        4.51      4.72 o 
  -2  -8   7       11.79       17.43      6.97 o 
  -1  -8   7       35.28       51.87     11.69 o 
  -8  -7   7       83.73       90.82     15.38 o 
  -7  -7   7       52.23       61.92     13.12 o 
  -6  -7   7        4.90        2.67      4.92 o 
  -5  -7   7        9.45       14.35      6.77 o 
  -4  -7   7       21.69       27.29      8.10 o 
  -3  -7   7      211.77      255.66     20.09 o 
  -2  -7   7       63.43       68.48     12.30 o 
  -1  -7   7       78.56       82.62     13.12 o 
   0  -7   7       58.57       68.07     12.51 o 
   1  -7   7       64.13       70.94     12.92 o 
  -9  -6   7        5.22        8.00      5.54 o 
  -8  -6   7       42.78       41.62      9.64 o 
  -7  -6   7      173.75      164.84     16.40 o 
  -6  -6   7      250.49      227.78     19.07 o 
  -5  -6   7       45.17       38.34      9.84 o 
  -4  -6   7      323.51      319.18     59.87 o 
  -3  -6   7      612.53      668.57     29.93 o 
  -2  -6   7      210.30      219.99     18.25 o 
  -1  -6   7        7.93        9.64      6.56 o 
   0  -6   7       30.94       39.77      9.84 o 
   1  -6   7      290.90      277.60     21.32 o 
   2  -6   7       91.71       95.33     14.97 o 
   3  -6   7        4.12        4.10      6.15 o 
  -9  -5   7       55.79       60.28     12.10 o 
  -8  -5   7        3.53        1.23      3.90 o 
  -7  -5   7        2.04        3.69      4.31 o 
  -6  -5   7      179.32      183.08     16.81 o 
  -5  -5   7      555.09      455.56     25.63 o 
  -4  -5   7        5.25        8.63      3.59 o 
  -3  -5   7       13.45       15.38      6.15 o 
  -2  -5   7      437.94      452.69     23.78 o 
  -1  -5   7      433.39      470.11     25.01 o 
   0  -5   7       72.74       67.04     11.48 o 
   1  -5   7      314.96      324.75     22.14 o 
   2  -5   7      244.89      240.08     19.89 o 
   3  -5   7       28.69       40.80     10.87 o 
   4  -5   7       60.04       59.87     12.71 o 
  -9  -4   7      193.36      265.71     21.12 o 
  -8  -4   7       82.47       92.26     13.53 o 
  -7  -4   7       32.52       41.82      9.84 o 
  -6  -4   7        7.20        9.02      5.54 o 
  -5  -4   7      195.04      170.99     15.38 o 
  -4  -4   7      129.06      139.95     16.30 o 
  -3  -4   7        4.15        3.90      3.90 o 
  -2  -4   7      226.65      234.54     16.20 o 
  -1  -4   7      145.62      167.71     14.56 o 
   0  -4   7       31.00       35.67      8.61 o 
   1  -4   7        1.27        2.87      4.72 o 
   2  -4   7       96.96       94.10     13.33 o 
   3  -4   7      333.31      310.61     21.73 o 
   4  -4   7       97.31       95.33     14.35 o 
   5  -4   7        7.83        7.59      6.97 o 
  -9  -3   7       23.80       40.80      9.84 o 
  -8  -3   7      492.56      531.01     28.29 o 
  -7  -3   7      471.83      503.74     26.86 o 
  -6  -3   7        6.54        4.51      4.31 o 
  -5  -3   7      435.49      399.18     22.14 o 
  -4  -3   7      777.23      722.51     51.26 o 
  -3  -3   7      166.47      169.14     13.12 o 
  -2  -3   7        2.71        5.95      4.92 o 
  -1  -3   7      744.70      738.28     27.47 o 
   0  -3   7      827.10      833.62     30.34 o 
   1  -3   7      153.48      151.10     13.53 o 
   2  -3   7        0.13        1.85      4.10 o 
   3  -3   7      134.39      140.85     14.56 o 
   4  -3   7      373.17      342.80     22.55 o 
   5  -3   7      120.79      114.20     14.15 o 
   6  -3   7       45.65       46.54     11.28 o 
  -9  -2   7       25.37       29.77      6.00 o 
  -8  -2   7       20.23       31.39      6.37 o 
  -7  -2   7      218.47      223.05     14.35 o 
  -6  -2   7      412.56      379.07     25.73 o 
  -5  -2   7        8.17        8.09      3.55 o 
  -4  -2   7      359.31      341.01     11.63 o 
  -3  -2   7      406.66      407.65     12.08 o 
  -2  -2   7      756.99      777.85     25.83 o 
  -1  -2   7      233.65      257.71     15.99 o 
   0  -2   7      861.56      818.65     28.50 o 
   1  -2   7      867.78      812.91     29.11 o 
   2  -2   7       75.32       64.17     10.05 o 
   3  -2   7      192.35      157.66     14.15 o 
   4  -2   7      317.66      290.72     19.68 o 
   5  -2   7       46.02       51.67     10.66 o 
   6  -2   7       69.70       73.60     12.51 o 
   7  -2   7       34.14       37.52     10.46 o 
  -9  -1   7      106.17      109.89     14.76 o 
  -8  -1   7       27.92       25.65      5.87 o 
  -7  -1   7       36.69       45.61      6.77 o 
  -6  -1   7       18.90       24.70      5.05 o 
  -5  -1   7      545.40      545.53     16.66 o 
  -4  -1   7       30.36       24.45      4.52 o 
  -3  -1   7      206.98      193.12      8.76 o 
  -2  -1   7       72.37       52.85      5.05 o 
  -1  -1   7      148.20      144.22      7.49 o 
   0  -1   7      286.39      273.34      9.90 o 
   1  -1   7        4.49        8.82      3.20 o 
   2  -1   7      682.36      690.14     68.99 o 
   3  -1   7       73.06       89.73     11.79 o 
   4  -1   7      723.76      746.28    115.63 o 
   5  -1   7      128.08      124.68      9.12 o 
   6  -1   7       82.58       81.90      9.84 o 
   7  -1   7       18.19        7.79      6.77 o 
  -9   0   7       59.47       60.28     12.30 o 
  -8   0   7       99.02       94.92     13.74 o 
  -7   0   7        3.15        4.20      3.48 o 
  -6   0   7       24.45       30.99      5.50 o 
  -5   0   7      226.30      224.05     11.09 o 
  -4   0   7      267.09      246.17     11.01 o 
  -3   0   7      282.68      284.26     11.23 o 
  -2   0   7      346.11      310.61     15.17 o 
  -1   0   7     2519.29     2678.81     43.05 o 
   0   0   7        6.24        7.79      4.10 o 
   1   0   7        5.99        6.56      3.90 o 
   2   0   7      496.39      469.09     50.95 o 
   3   0   7      460.27      436.17     71.24 o 
   4   0   7       54.40       56.03      6.97 o 
   5   0   7       52.28       56.12     11.58 o 
   6   0   7       91.69       98.54      9.12 o 
   7   0   7       61.63       63.99      7.89 o 
   8   0   7        1.14        4.32      3.94 o 
   9   0   7      118.85      143.92     15.38 o 
  -8   1   7       66.25       87.75     13.53 o 
  -7   1   7       79.42       95.33     13.12 o 
  -6   1   7        0.87        0.21      3.90 o 
  -5   1   7      332.25      366.92     30.75 o 
  -4   1   7     1202.48     1196.15     63.66 o 
  -3   1   7      599.33      590.27     15.77 o 
  -2   1   7       51.34       41.41      7.18 o 
  -1   1   7      527.39      470.32     18.86 o 
   0   1   7     1389.43     1247.55     29.73 o 
   1   1   7      554.51      596.41     20.50 o 
   2   1   7      123.03      105.18      9.43 o 
   3   1   7     1339.00     1419.36     33.62 o 
   4   1   7      527.49      567.91     22.55 o 
   5   1   7        3.09        5.52      3.34 o 
   6   1   7      174.64      173.84     17.32 o 
   7   1   7      625.91      596.52     66.02 o 
   8   1   7      287.12      282.47     26.14 o 
   9   1   7        3.43        7.38      5.95 o 
  -8   2   7      104.07      106.41     15.38 o 
  -7   2   7       62.84       69.50     11.89 o 
  -6   2   7        1.81        4.31      4.72 o 
  -5   2   7       58.76       50.23      9.43 o 
  -4   2   7       62.24       50.85      9.02 o 
  -3   2   7      366.68      356.65     48.18 o 
  -2   2   7      213.76      208.10      9.06 o 
  -1   2   7        6.39        4.10      3.69 o 
   0   2   7      722.52      641.72     22.55 o 
   1   2   7      226.91      201.74     12.92 o 
   2   2   7      551.93      489.80     19.68 o 
   3   2   7       37.96       35.47      6.97 o 
   4   2   7     2915.76     3281.37     55.77 o 
   5   2   7     1104.80     1096.25     33.21 o 
   6   2   7       30.58       26.86      7.59 o 
   7   2   7      260.42      240.18     29.42 o 
   8   2   7     1052.26     1027.49     93.59 o 
   9   2   7       65.43       87.95     13.94 o 
  10   2   7        0.04        4.72      5.54 o 
  -7   3   7      125.39      113.58     15.38 o 
  -6   3   7       36.88       43.46     10.05 o 
  -5   3   7       40.42       30.96      8.61 o 
  -4   3   7      174.51      164.22     14.56 o 
  -3   3   7      252.62      229.62     16.20 o 
  -2   3   7       43.48       36.49      7.59 o 
  -1   3   7      101.75      128.55     11.48 o 
   0   3   7       79.42       71.14      8.82 o 
   1   3   7      105.80      104.36     10.25 o 
   2   3   7      215.98      198.67     13.33 o 
   3   3   7      611.94      621.42     23.37 o 
   4   3   7      331.43      298.51     17.22 o 
   5   3   7       51.81       42.44      8.41 o 
   6   3   7      214.83      226.14     16.40 o 
   7   3   7      311.98      312.25     20.30 o 
   8   3   7      520.80      495.35     54.02 o 
  10   3   7       56.72       72.78     13.33 o 
  -7   4   7      173.80      158.48     17.43 o 
  -6   4   7      566.18      588.21     31.57 o 
  -5   4   7        8.13       15.58      6.36 o 
  -4   4   7       29.33       17.02      6.97 o 
  -3   4   7      664.50      593.13     27.06 o 
  -2   4   7      882.02      879.95     31.37 o 
  -1   4   7      320.81      286.62     17.43 o 
   0   4   7       11.15        4.92      4.72 o 
   1   4   7     1382.98     1332.23     35.26 o 
   2   4   7      511.44      467.45     20.91 o 
   3   4   7     1274.69     1148.32     32.80 o 
   4   4   7        3.57        0.62      3.90 o 
   5   4   7      614.08      638.23     26.04 o 
   6   4   7      990.28     1053.19     34.85 o 
   7   4   7       44.30       42.44      9.43 o 
   8   4   7      281.64      270.01     20.09 o 
   9   4   7       30.61       30.75      9.23 o 
  10   4   7      145.66      160.53     16.81 o 
  -6   5   7      246.54      244.80     21.12 o 
  -5   5   7       91.24      108.25     14.56 o 
  -4   5   7       50.90       43.87     10.05 o 
  -3   5   7       93.86      106.09      8.73 o 
  -2   5   7      204.72      223.22     11.41 o 
  -1   5   7      829.06      904.98     62.33 o 
   0   5   7      759.02      762.01     34.14 o 
   1   5   7      318.81      297.49     17.43 o 
   2   5   7      947.37      794.05     28.09 o 
   3   5   7     1077.07      912.55     30.14 o 
   4   5   7     1074.58     1060.99     33.01 o 
   5   5   7       37.98       50.44      9.02 o 
   6   5   7      719.39      675.14     28.09 o 
   7   5   7      871.65      894.30     34.03 o 
   8   5   7      280.13      275.75     20.09 o 
   9   5   7       37.85       35.67      9.64 o 
  10   5   7       48.29       48.59     11.07 o 
  -5   6   7      128.54      137.57     15.38 o 
  -4   6   7      236.77      256.28     20.50 o 
  -3   6   7        9.25        9.43      6.15 o 
  -2   6   7      110.96      108.81      8.77 o 
  -1   6   7      274.83      275.47     12.97 o 
   0   6   7      536.31      548.50     25.73 o 
   1   6   7      341.91      322.21     33.01 o 
   2   6   7      264.52      248.93     11.81 o 
   3   6   7      455.47      361.66     19.89 o 
   4   6   7      402.57      337.47     19.27 o 
   5   6   7      125.76      113.58     11.89 o 
   6   6   7        0.47        0.00      3.69 o 
   7   6   7      219.69      228.19     17.84 o 
   8   6   7      216.24      220.40     18.45 o 
   9   6   7        1.54        0.62      4.72 o 
  10   6   7        5.20        6.15      5.54 o 
  11   6   7       67.30       75.86     13.94 o 
  -4   7   7       12.69       17.22      6.77 o 
  -3   7   7      282.58      303.84     22.14 o 
  -2   7   7      353.56      361.13     33.01 o 
  -1   7   7        2.98        5.30      3.44 o 
   0   7   7      387.46      387.73     29.11 o 
   1   7   7      985.93     1034.12     25.15 o 
   2   7   7       97.35      100.07     10.56 o 
   3   7   7      125.17      106.84      9.43 o 
   4   7   7      233.48      188.60     14.97 o 
   5   7   7      652.07      593.95     26.86 o 
   6   7   7       11.79       13.94      6.77 o 
   7   7   7      176.94      167.50     15.79 o 
   8   7   7      296.10      302.41     21.73 o 
   9   7   7      376.43      360.22     24.40 o 
  10   7   7       12.76       10.25      7.38 o 
  11   7   7       24.15       24.81      9.02 o 
  -3   8   7       46.27       72.58     12.92 o 
  -2   8   7      126.48      141.19     10.65 o 
  -1   8   7        1.83        3.02      3.30 o 
   0   8   7        1.54        1.23      3.04 o 
   1   8   7      250.72      253.69     13.34 o 
   2   8   7      392.22      402.87     17.94 o 
   3   8   7        1.07        0.50      2.97 o 
   4   8   7       56.48       53.00      7.10 o 
   5   8   7     1105.58     1026.03     25.80 o 
   6   8   7      793.72      689.90     30.34 o 
   7   8   7      147.04      142.08     15.17 o 
   8   8   7       79.37       80.57     13.12 o 
   9   8   7      871.93      876.47     37.52 o 
  10   8   7      143.08      143.10     16.81 o 
  -2   9   7       51.31       73.71      9.13 o 
  -1   9   7        2.48        1.85      3.03 o 
   0   9   7       46.41       33.46      6.31 o 
   1   9   7       57.36       48.59     10.66 o 
   2   9   7      372.09      360.87     26.45 o 
   3   9   7       20.34       24.80      6.02 o 
   4   9   7       35.69       39.06      6.74 o 
   5   9   7      196.41      194.62     12.10 o 
   6   9   7      168.22      175.78     11.65 o 
   7   9   7      407.00      403.69     24.81 o 
   8   9   7       23.87       22.14      8.61 o 
   9   9   7      540.20      544.95     30.34 o 
  10   9   7      232.79      240.90     21.32 o 
   0  10   7        4.54        3.77      4.31 o 
   1  10   7        2.25        0.63      3.60 o 
   2  10   7        9.68        8.23      4.63 o 
   3  10   7       43.59       42.87      7.47 o 
   4  10   7       29.38       26.95      6.05 o 
   5  10   7       13.78       13.95      5.13 o 
   6  10   7       56.00       65.77      8.47 o 
   7  10   7       63.14       71.12      8.60 o 
   8  10   7      141.07      144.95     16.40 o 
   9  10   7        0.02        0.62      5.74 o 
   2  11   7        5.42        8.30      4.99 o 
   3  11   7       71.86       93.75     10.29 o 
   4  11   7       40.88       49.35      7.97 o 
   5  11   7       70.54       79.86      9.28 o 
   6  11   7       24.77       37.13      7.38 o 
   7  11   7       96.57      109.53     10.27 o 
   8  11   7       28.96       41.78      7.39 o 
  -6  -7   8      291.09      237.82     21.32 o 
  -5  -7   8       34.32       26.04      9.02 o 
  -4  -7   8       10.97       10.42      4.92 o 
  -3  -7   8      115.94      129.78     14.56 o 
  -2  -7   8      132.89      153.36     16.20 o 
  -1  -7   8       78.06       90.62     14.35 o 
   0  -7   8        7.64       13.33      6.56 o 
  -7  -6   8        4.33        3.08      4.51 o 
  -6  -6   8        5.52        7.59      5.33 o 
  -5  -6   8      135.05      114.20     14.15 o 
  -4  -6   8      628.83      620.19     29.11 o 
  -3  -6   8       25.41       29.11      8.82 o 
  -2  -6   8      302.53      321.27     22.35 o 
  -1  -6   8      322.52      312.25     22.35 o 
   0  -6   8        4.56        8.41      4.92 o 
   1  -6   8        2.55        0.00      3.08 o 
   2  -6   8      118.37      137.36     16.81 o 
  -8  -5   8      406.65      436.08     27.47 o 
  -7  -5   8      149.05      164.43     16.40 o 
  -6  -5   8      123.10      103.74     12.71 o 
  -5  -5   8       89.71       98.62     12.30 o 
  -4  -5   8      549.02      551.10     25.83 o 
  -3  -5   8      135.38      140.03     14.56 o 
  -2  -5   8       12.30       11.07      6.36 o 
  -1  -5   8      115.23      112.76     14.35 o 
   0  -5   8      282.76      307.33     21.73 o 
   1  -5   8       38.87       42.64     10.66 o 
   2  -5   8       36.20       38.75     10.66 o 
   3  -5   8       14.72       16.81      8.41 o 
  -8  -4   8      120.65      134.29     15.17 o 
  -7  -4   8      226.60      246.85     19.68 o 
  -6  -4   8      375.93      348.33     22.96 o 
  -5  -4   8       31.67       30.34      8.41 o 
  -4  -4   8      273.69      248.88     30.04 o 
  -3  -4   8      376.26      403.07     21.53 o 
  -2  -4   8      259.10      266.94     18.45 o 
  -1  -4   8       34.09       25.83      7.79 o 
   0  -4   8       15.85       12.92      6.56 o 
   1  -4   8      209.03      183.29     17.02 o 
   2  -4   8      132.35      101.08     14.15 o 
   3  -4   8       53.69       54.13     11.69 o 
   4  -4   8       57.89       63.35     12.92 o 
  -8  -3   8       72.34       89.80     13.74 o 
  -7  -3   8       76.61      116.66     13.53 o 
  -6  -3   8        3.58        4.92      4.92 o 
  -5  -3   8      105.31      109.48     12.71 o 
  -4  -3   8      112.01       98.21     11.69 o 
  -3  -3   8       47.98       53.92      8.82 o 
  -2  -3   8      105.51      119.53     12.10 o 
  -1  -3   8        2.47        3.49      4.31 o 
   0  -3   8       17.08       21.12      6.97 o 
   1  -3   8       72.40       77.91     11.69 o 
   2  -3   8      195.05      186.57     16.81 o 
   3  -3   8        4.30       11.28      6.77 o 
   4  -3   8       39.83       32.19      9.43 o 
   5  -3   8      225.45      227.78     20.09 o 
   6  -3   8       90.37      100.46     15.79 o 
  -8  -2   8        2.26        5.95      4.92 o 
  -7  -2   8       86.29       91.64     13.33 o 
  -6  -2   8      102.41      100.87     13.33 o 
  -5  -2   8        3.97        8.41      4.72 o 
  -4  -2   8        5.23        4.10      4.10 o 
  -3  -2   8      112.16      107.23     11.48 o 
  -2  -2   8       13.55       14.97      6.36 o 
  -1  -2   8       84.35       64.99      9.64 o 
   0  -2   8      352.24      322.91     19.27 o 
   1  -2   8      194.45      191.49     15.58 o 
   2  -2   8      309.93      296.05     19.48 o 
   3  -2   8      491.87      460.48     25.22 o 
   4  -2   8       77.64       59.05     11.28 o 
   5  -2   8      185.67      147.62     15.58 o 
   6  -2   8      252.33      238.03     20.30 o 
  -8  -1   8        4.27       10.77      4.11 o 
  -7  -1   8        0.19        2.31      3.15 o 
  -6  -1   8       51.47       52.20      6.80 o 
  -5  -1   8      148.21      153.07      9.42 o 
  -4  -1   8      793.31      780.69     19.76 o 
  -3  -1   8       31.42       32.69      4.85 o 
  -2  -1   8       43.75       51.09      9.64 o 
  -1  -1   8      822.89      758.95     17.36 o 
   0  -1   8     1515.22     1449.30     38.54 o 
   1  -1   8      117.66      112.35     11.69 o 
   2  -1   8       19.57       17.43      6.15 o 
   3  -1   8      545.90      517.47     25.42 o 
   4  -1   8      293.35      271.86     19.48 o 
   5  -1   8      103.37       90.41     13.12 o 
   6  -1   8        8.47       15.79      7.59 o 
   7  -1   8      176.33      192.11     18.45 o 
  -8   0   8       86.03       97.18     13.94 o 
  -7   0   8       83.45       78.32     12.10 o 
  -6   0   8       11.29       11.86      4.13 o 
  -5   0   8       73.96       80.07      7.61 o 
  -4   0   8      627.95      651.39     43.05 o 
  -3   0   8      494.38      488.63     19.17 o 
  -2   0   8        6.20        3.90      4.31 o 
   0   0   8     1049.29     1013.83     27.27 o 
   1   0   8      293.64      251.38     15.27 o 
   2   0   8       12.35       12.04      3.90 o 
   3   0   8      257.09      249.99     28.91 o 
   4   0   8      740.29      759.28     84.16 o 
   5   0   8      169.96      169.22     23.06 o 
   6   0   8        0.07        4.21      3.88 o 
   7   0   8        2.48        4.47      4.03 o 
   8   0   8       24.38       38.54     10.25 o 
  -8   1   8        4.33       12.71      6.77 o 
  -7   1   8      190.48      193.95     17.84 o 
  -6   1   8       43.68       40.39      9.43 o 
  -5   1   8       37.47       32.60      8.20 o 
  -4   1   8      174.10      187.81     10.29 o 
  -3   1   8      538.82      546.04     38.85 o 
  -2   1   8      321.10      323.52     17.63 o 
  -1   1   8       39.12       50.03      7.79 o 
   0   1   8     1985.07     1927.61     39.98 o 
   1   1   8      707.81      757.96     24.81 o 
   2   1   8       13.86       21.94      6.15 o 
   3   1   8        2.40        6.97      4.92 o 
   4   1   8      366.10      315.44     38.34 o 
   5   1   8      440.75      429.67     48.49 o 
   6   1   8       26.03       33.39      6.16 o 
   7   1   8       41.77       43.70      7.28 o 
   8   1   8       29.68       35.52      8.61 o 
   9   1   8       67.74       87.13     14.15 o 
  -7   2   8       53.31       54.13     11.69 o 
  -6   2   8      506.15      494.72     27.47 o 
  -5   2   8      307.29      328.85     21.53 o 
  -4   2   8      370.77      331.11     20.50 o 
  -3   2   8      495.54      448.79     22.55 o 
  -2   2   8      290.64      300.95     11.65 o 
  -1   2   8      551.83      556.63     22.96 o 
   0   2   8      235.32      247.26     15.38 o 
   1   2   8      802.38      712.65     25.01 o 
   2   2   8      148.57      124.24     11.69 o 
   3   2   8        2.53        0.00      3.90 o 
   4   2   8        2.63        0.00      4.31 o 
   5   2   8      327.22      347.10     19.48 o 
   6   2   8      353.80      383.80     21.73 o 
   7   2   8       32.64       33.21      6.59 o 
   8   2   8       55.71       60.48     11.79 o 
   9   2   8      216.13      247.05     20.30 o 
  -7   3   8        0.03        0.41      4.51 o 
  -6   3   8      132.23      135.52     15.17 o 
  -5   3   8      402.74      419.68     25.22 o 
  -4   3   8        3.83        4.51      3.90 o 
  -3   3   8       30.85       28.91      7.59 o 
  -2   3   8      320.58      350.59     19.89 o 
  -1   3   8      768.46      823.57     29.11 o 
   0   3   8       61.60       44.90      8.41 o 
   1   3   8       35.40       39.16      7.59 o 
   2   3   8      685.34      660.99     25.22 o 
   3   3   8     1809.29     1745.76     41.41 o 
   4   3   8      766.16      790.97     28.50 o 
   5   3   8      485.90      455.97     22.55 o 
   6   3   8     1069.06     1114.91     36.90 o 
   7   3   8      960.19     1018.34     37.11 o 
   8   3   8       60.25       54.98      7.88 o 
   9   3   8       28.17       33.01      9.43 o 
  -6   4   8       65.23       52.08     11.89 o 
  -5   4   8      136.77      128.96     14.97 o 
  -4   4   8       61.51       47.36     10.46 o 
  -3   4   8        1.90        0.41      4.31 o 
  -2   4   8      139.06      117.89     12.30 o 
  -1   4   8       36.64       41.41      8.61 o 
   0   4   8      267.30      244.39     16.40 o 
   1   4   8      196.52      175.09     13.94 o 
   2   4   8      132.53      117.68     11.48 o 
   3   4   8      672.22      637.21     25.63 o 
   4   4   8     1006.30      995.38     32.60 o 
   5   4   8      716.41      686.21     27.88 o 
   6   4   8        0.88        0.00      3.90 o 
   7   4   8     1189.88     1234.23     41.00 o 
   8   4   8      801.98      794.87     34.44 o 
   9   4   8       48.25       38.34     10.25 o 
  10   4   8      120.45      116.45     15.99 o 
  -5   5   8      112.04      125.68     14.97 o 
  -4   5   8      186.83      187.39     17.63 o 
  -3   5   8       84.87       98.62     13.74 o 
  -2   5   8        0.24        0.00      3.69 o 
  -1   5   8       26.08       23.17      7.38 o 
   0   5   8      246.07      230.85     16.61 o 
   1   5   8      479.89      427.47     21.94 o 
   2   5   8       37.39       28.09      7.38 o 
   3   5   8       99.56       82.42     10.05 o 
   4   5   8      520.54      508.86     24.19 o 
   5   5   8      321.50      306.30     19.48 o 
   6   5   8       28.08       27.27      8.61 o 
   7   5   8      120.22      108.25     13.33 o 
   8   5   8      317.62      349.97     23.17 o 
   9   5   8      112.23      123.22     14.76 o 
  10   5   8        0.06        1.85      5.54 o 
  -5   6   8       45.83       56.79     12.10 o 
  -4   6   8        6.31        9.43      5.74 o 
  -3   6   8      167.64      187.18     17.22 o 
  -2   6   8      623.01      684.29     55.36 o 
  -1   6   8      106.33      118.30     10.15 o 
   0   6   8       17.80       17.77      4.76 o 
   2   6   8      517.20      468.27     23.58 o 
   3   6   8       30.43       33.42      8.20 o 
   4   6   8      252.68      223.88     16.61 o 
   5   6   8       98.91       97.59     12.51 o 
   6   6   8      289.97      275.96     19.27 o 
   7   6   8      144.90      121.78     14.15 o 
   8   6   8      313.02      331.31     22.55 o 
   9   6   8      161.21      168.94     16.81 o 
  10   6   8       42.65       39.57      9.84 o 
  -4   7   8       30.78       47.15     11.07 o 
  -3   7   8      131.96      139.00     15.38 o 
  -2   7   8      186.92      222.20     15.79 o 
  -1   7   8        1.80        2.52      3.47 o 
   0   7   8        0.05        0.00      2.65 o 
   1   7   8        1.20        1.85      4.31 o 
   2   7   8      372.06      357.35     26.96 o 
   3   7   8       83.41       74.22     11.28 o 
   4   7   8      201.73      204.20     16.81 o 
   5   7   8       31.37       20.71      7.59 o 
   6   7   8       16.97       29.73      8.41 o 
   7   7   8      129.20      139.00     15.17 o 
   8   7   8       12.40       16.20      7.18 o 
   9   7   8      115.24      117.89     15.99 o 
  10   7   8      138.47      142.49     16.81 o 
  -2   8   8      118.53      125.55     12.61 o 
  -1   8   8      318.22      315.38     29.73 o 
   0   8   8       12.96        7.52      4.41 o 
   1   8   8       41.99       44.69     10.25 o 
   2   8   8      153.30      157.40     11.07 o 
   3   8   8        8.98       10.95      4.32 o 
   4   8   8       50.34       38.13      9.43 o 
   5   8   8      168.07      158.69     15.79 o 
   6   8   8      257.61      245.41     19.27 o 
   7   8   8        3.76        2.46      4.92 o 
   8   8   8        1.61        0.82      4.72 o 
   9   8   8       63.71       59.05     12.30 o 
  10   8   8      201.77      227.37     20.91 o 
  -1   9   8       36.76       51.11      7.89 o 
   0   9   8       27.47       40.25      7.02 o 
   1   9   8       24.33       27.09      6.38 o 
   2   9   8       31.07       40.83      7.32 o 
   3   9   8      102.27      102.24      9.84 o 
   4   9   8       78.16       80.75     19.37 o 
   5   9   8       18.05       24.40      5.94 o 
   6   9   8        6.81       10.05      6.77 o 
   7   9   8      330.67      297.28     22.14 o 
   8   9   8      294.10      306.71     22.96 o 
   9   9   8        8.46       18.25      8.61 o 
   1  10   8       86.00       99.96     10.73 o 
   2  10   8      167.36      160.99     15.99 o 
   3  10   8       40.82       47.33      7.89 o 
   4  10   8      191.67      186.51     12.75 o 
   5  10   8      273.24      274.52     15.00 o 
   6  10   8      127.49      120.29     10.57 o 
   7  10   8       23.45       28.70     10.05 o 
   8  10   8      105.93      123.01     17.02 o 
   9  10   8      170.02      170.78     18.45 o 
   3  11   8        4.01        4.28      4.25 o 
   4  11   8        0.61        3.38      4.32 o 
   5  11   8      225.21      228.22     19.99 o 
   6  11   8      150.03      163.48     12.11 o 
   7  11   8        0.44        4.23      3.74 o 
  -6  -6   9        7.91        6.15      4.92 o 
  -5  -6   9        2.70        3.28      3.69 o 
  -3  -6   9       29.22       40.80      9.84 o 
  -2  -6   9       43.46       56.59     11.48 o 
  -1  -6   9       30.81       29.52      8.82 o 
   0  -6   9        5.15       11.28      6.56 o 
  -7  -5   9       25.10       36.08      9.64 o 
  -6  -5   9       89.76      104.97     14.76 o 
  -5  -5   9       61.00       55.97     11.28 o 
  -3  -5   9      177.18      199.49     17.43 o 
  -2  -5   9      144.21      151.10     15.58 o 
  -1  -5   9        9.30       14.56      6.36 o 
   0  -5   9        7.91       14.76      6.15 o 
   1  -5   9      128.12      150.08     15.99 o 
   2  -5   9       61.43       61.92     12.71 o 
  -7  -4   9        0.89        6.56      4.72 o 
  -6  -4   9       31.99       38.54      9.43 o 
  -5  -4   9      134.20      136.75     14.56 o 
  -4  -4   9        5.43        2.46      3.90 o 
  -3  -4   9       60.87       71.55     11.28 o 
  -2  -4   9      211.29      224.29     18.04 o 
  -1  -4   9      175.63      174.68     16.61 o 
   0  -4   9        4.46        2.46      4.72 o 
   1  -4   9      142.52      142.08     15.38 o 
   2  -4   9      187.69      186.98     17.63 o 
   3  -4   9       91.53       97.39     15.38 o 
  -8  -3   9       26.22       46.33     10.46 o 
  -7  -3   9       13.91       14.56      6.36 o 
  -6  -3   9       57.53       75.24     12.30 o 
  -5  -3   9      110.57      110.92     13.12 o 
  -4  -3   9       64.94       52.28     10.66 o 
  -3  -3   9        2.55        2.26      4.51 o 
  -2  -3   9        2.47       12.71      6.15 o 
  -1  -3   9      139.05      144.54     14.35 o 
   0  -3   9      679.09      625.52     29.52 o 
   1  -3   9       92.57       73.40     12.30 o 
   2  -3   9       84.91       81.39     12.71 o 
   3  -3   9      318.46      266.53     21.12 o 
   4  -3   9      150.63      124.86     16.81 o 
   5  -3   9        6.62        9.64      6.97 o 
  -8  -2   9      115.29      149.87     15.99 o 
  -7  -2   9       14.89       26.24      8.20 o 
  -6  -2   9       11.89       13.12      6.56 o 
  -5  -2   9        3.89        7.79      5.54 o 
  -4  -2   9      262.19      227.16     17.84 o 
  -3  -2   9       70.52       83.24     10.66 o 
  -2  -2   9       28.77       28.91      7.79 o 
  -1  -2   9       22.93       35.47      8.41 o 
   0  -2   9      612.49      566.47     26.86 o 
   1  -2   9       58.54       53.31     10.46 o 
   2  -2   9       51.38       37.31      9.43 o 
   3  -2   9       28.12       36.90      9.84 o 
   4  -2   9      608.00      574.47     30.34 o 
   5  -2   9       32.24       36.49     10.05 o 
   6  -2   9       24.45       25.01      9.64 o 
  -8  -1   9       15.46       15.99      7.18 o 
  -7  -1   9      244.41      284.91     14.50 o 
  -6  -1   9        2.39       12.30      6.36 o 
  -5  -1   9      112.10      111.12     12.71 o 
  -4  -1   9      441.46      392.21     21.94 o 
  -3  -1   9       45.72       38.95      8.41 o 
  -2  -1   9       17.21       16.61      6.15 o 
  -1  -1   9        1.52        0.21      3.49 o 
   0  -1   9     2310.10     2312.03     52.49 o 
   1  -1   9       56.68       72.99     11.28 o 
   2  -1   9        5.53        4.72      5.13 o 
   3  -1   9      157.50      127.52     13.94 o 
   4  -1   9      547.11      491.23     27.06 o 
   5  -1   9      123.58      118.30     14.35 o 
   6  -1   9       33.55       54.13     12.10 o 
   7  -1   9       52.07       49.82     12.10 o 
  -7   0   9       37.03       42.23      9.84 o 
  -6   0   9       91.51       95.54     13.12 o 
  -5   0   9      128.77      145.50      9.78 o 
  -4   0   9      308.78      301.96     13.34 o 
  -3   0   9      306.97      298.31     10.29 o 
  -2   0   9      148.18      176.93     13.74 o 
  -1   0   9      101.34       90.00     10.05 o 
   0   0   9      447.44      427.70     14.30 o 
   1   0   9      403.82      405.93     30.14 o 
   2   0   9      343.67      349.02     27.68 o 
   3   0   9       17.86       12.22      4.47 o 
   4   0   9      140.36      136.13     14.35 o 
   5   0   9      134.22      115.02     13.94 o 
   6   0   9      199.69      191.28     17.63 o 
   7   0   9       38.96       38.13     10.66 o 
  -7   1   9       29.17       27.47      8.82 o 
  -6   1   9      302.71      298.51     21.53 o 
  -5   1   9      251.68      258.74     18.86 o 
  -4   1   9       19.59       20.59      4.61 o 
  -3   1   9       69.71       71.86      7.18 o 
  -2   1   9      315.67      314.50     18.04 o 
  -1   1   9      503.17      543.92     22.96 o 
   0   1   9       29.94       33.83      7.38 o 
   1   1   9      275.77      282.52     16.61 o 
   2   1   9        5.20        6.15      5.13 o 
   3   1   9      162.20      168.53     13.94 o 
   4   1   9      134.63      142.25     17.73 o 
   5   1   9       31.68       27.90      8.71 o 
   6   1   9       74.98       89.81     11.07 o 
   7   1   9      132.93      142.18     18.66 o 
   8   1   9      189.79      189.92     39.98 o 
  -7   2   9       70.80       77.91     13.74 o 
  -6   2   9       17.52       22.14      8.20 o 
  -5   2   9      402.86      411.68     24.81 o 
  -4   2   9      232.68      209.53     17.22 o 
  -3   2   9       10.58        8.00      5.54 o 
  -2   2   9      102.92       91.10      7.68 o 
  -1   2   9      574.94      622.65     25.42 o 
   0   2   9      725.13      608.09     24.81 o 
   1   2   9      138.04      136.13     12.71 o 
   2   2   9      293.27      279.44     17.43 o 
   3   2   9      621.03      627.78     25.42 o 
   4   2   9      561.08      551.51     24.60 o 
   5   2   9        2.30        4.31      4.72 o 
   6   2   9        2.68        1.58      3.53 o 
   7   2   9      201.96      199.38     28.40 o 
   8   2   9      356.12      329.24     25.42 o 
  -6   3   9       50.36       44.90     11.07 o 
  -5   3   9      139.59      146.39     15.79 o 
  -4   3   9      117.13      120.55     14.15 o 
  -3   3   9      467.56      477.08     25.42 o 
  -2   3   9        0.30        0.00      3.49 o 
  -1   3   9        4.43        3.08      3.90 o 
   1   3   9      911.18      909.68     30.96 o 
   2   3   9       95.38       86.52     10.46 o 
   3   3   9       18.90       15.99      6.15 o 
   4   3   9      528.39      578.16     25.63 o 
   5   3   9       76.38       82.42     11.69 o 
   6   3   9       52.75       45.31      9.64 o 
   7   3   9      281.41      289.29     21.12 o 
   8   3   9      841.19      841.99     86.83 o 
   9   3   9       33.36       30.18      6.95 o 
  -6   4   9      135.54      142.08     16.61 o 
  -5   4   9        1.70        6.77      5.54 o 
  -4   4   9      131.15      123.83     14.56 o 
  -3   4   9      633.81      673.91     31.37 o 
  -2   4   9      148.51      137.77     14.35 o 
  -1   4   9       34.59       38.54      8.82 o 
   0   4   9      177.43      172.01     14.56 o 
   1   4   9      208.85      184.72     14.76 o 
   2   4   9      294.36      269.81     17.63 o 
   3   4   9       26.41       22.55      7.18 o 
   4   4   9      588.65      534.08     25.22 o 
   5   4   9       28.21       33.62      8.61 o 
   6   4   9        1.64        2.46      5.13 o 
   7   4   9        0.14        0.00      5.33 o 
   8   4   9      395.81      425.42     26.04 o 
   9   4   9       80.12       88.76      9.74 o 
  -5   5   9        6.63       15.17      8.00 o 
  -4   5   9      126.28      116.66     15.58 o 
  -3   5   9       83.59      101.28     14.15 o 
  -2   5   9      134.40      129.37     14.35 o 
  -1   5   9        6.13        5.74      4.92 o 
   0   5   9       35.34       40.59      9.02 o 
   1   5   9       53.02       46.95      9.23 o 
   2   5   9      276.82      246.23     17.63 o 
   3   5   9      125.44       99.44     12.10 o 
   4   5   9       11.11       11.48      6.36 o 
   5   5   9      135.63      156.02     14.97 o 
   6   5   9      110.35      131.62     14.35 o 
   7   5   9      183.55      167.09     16.61 o 
   8   5   9       15.20       19.07      7.79 o 
   9   5   9       69.36       88.57     14.35 o 
  -4   6   9        4.24        2.87      4.31 o 
  -3   6   9       94.79       90.21     13.74 o 
  -2   6   9      366.05      357.56     23.58 o 
  -1   6   9       93.65      109.48     13.53 o 
   0   6   9       13.65        9.84      5.74 o 
   1   6   9      134.49      125.68     13.74 o 
   2   6   9      337.54      290.52     19.68 o 
   3   6   9      143.87      133.67     13.94 o 
   4   6   9       25.03       21.94      7.79 o 
   5   6   9       37.46       31.16      8.41 o 
   6   6   9       77.23       78.73     12.71 o 
   7   6   9       79.87       93.49     13.74 o 
   8   6   9        9.41       12.30      6.15 o 
   9   6   9        2.82        6.77      5.33 o 
  10   6   9       81.13      111.74     16.20 o 
  -3   7   9      111.98      138.18     15.58 o 
  -2   7   9      102.90      102.92     14.56 o 
  -1   7   9      621.42      627.57     31.57 o 
   0   7   9       96.86       97.80     13.53 o 
   1   7   9       12.45       17.22      7.38 o 
   2   7   9      337.04      266.12     19.68 o 
   3   7   9      658.75      574.47     28.29 o 
   4   7   9        4.62        0.00      4.72 o 
   5   7   9      101.10      100.26     13.74 o 
   6   7   9      165.04      149.46     15.99 o 
   7   7   9       93.22      107.23     14.76 o 
   8   7   9       80.26       81.80     13.33 o 
   9   7   9      184.92      195.80     18.66 o 
  -2   8   9       58.16       64.58     12.71 o 
  -1   8   9      111.53      104.72     10.36 o 
   0   8   9       68.51       82.44      9.13 o 
   1   8   9      457.61      434.93     53.31 o 
   2   8   9       26.45       31.16      9.43 o 
   3   8   9      110.54       96.36     13.94 o 
   4   8   9       11.00       12.10      6.77 o 
   5   8   9      863.28      844.69     35.88 o 
   6   8   9       10.53        9.84      6.56 o 
   7   8   9        2.96        6.56      5.95 o 
   8   8   9       20.17       20.09      8.41 o 
   9   8   9      231.23      225.73     20.71 o 
   0   9   9       52.32       60.77      8.62 o 
   1   9   9      354.96      369.54     31.06 o 
   2   9   9      118.51      126.66     10.94 o 
   3   9   9        2.64        0.35      3.44 o 
   4   9   9        9.91        6.36      6.15 o 
   5   9   9      568.20      517.68     29.11 o 
   6   9   9      105.01      118.91     15.99 o 
   7   9   9       67.33       42.03     11.28 o 
   8   9   9       33.15       40.39     11.28 o 
   9   9   9      105.83      110.51     16.81 o 
   2  10   9      245.46      261.02     21.94 o 
   3  10   9       23.53       33.50      7.32 o 
   4  10   9        1.16        1.36      3.84 o 
   5  10   9      158.71      148.64     16.61 o 
   6  10   9      742.57      727.21     35.88 o 
   7  10   9       62.16       72.99     14.15 o 
   8  10   9      102.69      100.05     16.20 o 
  -5  -5  10       39.34       42.03     10.25 o 
  -4  -5  10        1.62        1.64      3.28 o 
  -3  -5  10        0.72        9.84      5.54 o 
  -2  -5  10      108.13      121.58     14.15 o 
  -1  -5  10       53.27       64.99     12.51 o 
   0  -5  10       10.15       13.33      6.56 o 
  -6  -4  10       36.17       30.14      8.61 o 
  -5  -4  10      175.29      176.32     17.22 o 
  -4  -4  10       44.62       49.82     10.66 o 
  -3  -4  10       23.63       34.85      9.64 o 
  -2  -4  10        1.84        5.74      5.13 o 
  -1  -4  10      127.25      132.44     14.76 o 
   0  -4  10      104.27      110.51     13.53 o 
   1  -4  10        0.48        3.28      5.33 o 
   2  -4  10       23.96       37.93      9.64 o 
  -7  -3  10      171.86      190.67     17.84 o 
  -6  -3  10      110.56      116.66     13.94 o 
  -5  -3  10       56.84       70.94     12.30 o 
  -4  -3  10      287.02      286.21     20.91 o 
  -3  -3  10       82.73      102.92     12.71 o 
  -2  -3  10        8.71        6.36      5.54 o 
  -1  -3  10       62.91       71.55     12.10 o 
   0  -3  10      243.12      232.29     19.07 o 
   1  -3  10       88.32       86.72     13.33 o 
   2  -3  10        4.30        9.84      5.54 o 
   3  -3  10       36.55       43.67     11.48 o 
   4  -3  10      113.17      101.69     16.20 o 
  -7  -2  10       67.16       82.42     13.12 o 
  -6  -2  10       55.07       67.25     12.10 o 
  -5  -2  10       12.24       19.89      6.97 o 
  -4  -2  10       73.32       68.48     11.89 o 
  -3  -2  10       83.99      110.92     12.30 o 
  -2  -2  10      158.56      168.94     15.38 o 
  -1  -2  10      224.76      224.50     17.84 o 
   0  -2  10      103.57      103.95     13.74 o 
   1  -2  10      198.07      204.82     17.84 o 
   2  -2  10      293.68      286.82     21.32 o 
   3  -2  10        3.81        2.05      4.51 o 
   4  -2  10      135.52      135.72     15.79 o 
   5  -2  10       40.82       49.00     12.51 o 
  -6  -1  10       62.20       84.67     12.71 o 
  -5  -1  10      207.32      200.72     17.22 o 
  -4  -1  10        4.13        3.69      4.51 o 
  -2  -1  10        9.48       20.09      6.77 o 
  -1  -1  10      410.00      437.72     23.78 o 
   0  -1  10        1.20        4.10      5.13 o 
   1  -1  10       74.75       43.05     10.05 o 
   2  -1  10       58.31       66.22     11.89 o 
   3  -1  10      172.95      151.10     15.38 o 
   4  -1  10        2.91        2.26      5.13 o 
   5  -1  10       17.34       24.19      9.02 o 
   6  -1  10      150.08      139.00     16.61 o 
  -7   0  10        1.11        2.67      5.33 o 
  -6   0  10       23.72       22.55      8.20 o 
  -5   0  10      304.00      347.78     15.29 o 
  -4   0  10      117.62      146.59     10.00 o 
  -3   0  10        0.14        1.03      4.10 o 
  -2   0  10       56.86       48.80      8.82 o 
  -1   0  10      155.34      150.49     13.94 o 
   0   0  10       47.22       65.20     10.46 o 
   1   0  10       53.44       42.44      9.43 o 
   2   0  10      131.13      125.06     13.74 o 
   3   0  10      155.63      150.08     15.38 o 
   4   0  10       17.36       18.66      7.59 o 
   5   0  10       78.34       71.96     12.92 o 
   6   0  10        2.74        1.44      5.74 o 
  -6   1  10       43.17       43.26     10.25 o 
  -5   1  10       13.60       20.30      8.20 o 
  -4   1  10      738.84      799.17     32.60 o 
  -3   1  10      276.37      287.50     13.10 o 
  -2   1  10       36.81       36.29      8.41 o 
  -1   1  10      118.45      115.84     11.69 o 
   0   1  10      604.19      604.81     24.81 o 
   1   1  10      524.02      488.77     22.55 o 
   2   1  10       13.20       15.17      6.15 o 
   3   1  10      262.46      277.98     13.15 o 
   4   1  10      220.06      232.30     30.04 o 
   5   1  10       50.58       56.99      9.12 o 
   6   1  10       44.61       43.46     10.87 o 
   7   1  10       30.14       36.29     10.87 o 
  -6   2  10       19.24       22.96      8.41 o 
  -5   2  10        3.78       11.07      6.36 o 
  -4   2  10       85.07       88.77     12.71 o 
  -3   2  10      336.51      363.71     22.35 o 
  -2   2  10      101.60      107.23     12.30 o 
  -1   2  10       84.41       75.65     10.87 o 
   0   2  10       75.91       65.20      9.84 o 
   1   2  10       27.43       18.86      6.56 o 
   2   2  10       84.49       92.46     11.07 o 
   3   2  10      215.10      235.36     16.81 o 
   4   2  10      152.67      159.10     14.56 o 
   5   2  10       47.54       67.04     11.28 o 
   6   2  10       39.58       49.05      7.61 o 
   7   2  10       29.11       35.29      6.95 o 
   8   2  10      148.70      175.25     12.39 o 
  -5   3  10       43.59       50.64     11.48 o 
  -4   3  10       12.11       13.74      6.56 o 
  -3   3  10      349.04      387.49     23.78 o 
  -2   3  10      229.53      245.00     18.66 o 
  -1   3  10        2.05        0.82      4.51 o 
   0   3  10       57.29       47.97      9.23 o 
   1   3  10      581.36      586.36     26.24 o 
   2   3  10      114.22      110.51     12.30 o 
   3   3  10        1.40        2.05      4.51 o 
   4   3  10      323.89      318.81     20.30 o 
   5   3  10        6.57        7.18      6.36 o 
   6   3  10       19.24       31.37      9.43 o 
   7   3  10       50.39       62.12     11.69 o 
   8   3  10      122.96      126.62     16.09 o 
  -5   4  10       32.01       45.31     11.28 o 
  -4   4  10      117.94      121.37     14.97 o 
  -3   4  10      167.83      155.82     15.99 o 
  -2   4  10      450.34      519.93     27.68 o 
  -1   4  10      261.69      284.77     19.89 o 
   0   4  10       77.76       85.49     11.89 o 
   1   4  10      178.86      156.23     14.76 o 
   2   4  10      281.14      275.34     18.86 o 
   3   4  10      795.24      758.37     30.96 o 
   4   4  10       29.32       25.83      8.00 o 
   5   4  10      159.88      151.10     15.38 o 
   6   4  10      337.63      354.89     23.17 o 
   7   4  10       72.68       82.01     13.12 o 
   8   4  10       28.50       31.37      9.23 o 
  -4   5  10       41.35       44.08     11.48 o 
  -3   5  10       18.12       22.35      8.41 o 
  -2   5  10        5.30        1.64      4.51 o 
  -1   5  10      293.08      280.47     20.71 o 
   1   5  10        5.20        1.23      4.72 o 
   2   5  10      146.13      132.03     13.94 o 
   3   5  10      368.09      344.23     21.94 o 
   4   5  10      336.22      292.16     20.30 o 
   5   5  10       20.49       19.07      8.20 o 
   6   5  10      285.48      302.41     21.94 o 
   7   5  10      341.29      369.86     24.40 o 
   8   5  10      182.85      219.78     19.48 o 
   9   5  10        6.01       12.92      5.95 o 
  -3   6  10       62.45       91.44     14.76 o 
  -2   6  10       34.21       43.87     11.07 o 
  -1   6  10       26.29       27.27      8.82 o 
   0   6  10      252.67      272.27     20.50 o 
   1   6  10      199.41      180.62     17.02 o 
   2   6  10       25.76       22.55      8.00 o 
   3   6  10      235.22      203.38     17.63 o 
   4   6  10      440.16      415.37     24.60 o 
   5   6  10      210.73      213.43     18.25 o 
   6   6  10        1.82        1.03      5.54 o 
   7   6  10      113.38      117.48     14.56 o 
   8   6  10      159.86      168.53     17.22 o 
   9   6  10      178.28      190.67     18.86 o 
  -2   7  10       62.14       61.51     12.10 o 
  -1   7  10        0.25        0.00      3.08 o 
   0   7  10       99.42       97.59     13.94 o 
   1   7  10      406.98      380.31     24.60 o 
   2   7  10      115.64      123.83     14.35 o 
   3   7  10       14.73       17.84      7.38 o 
   4   7  10       17.23       19.68      7.79 o 
   5   7  10      736.62      700.15     32.80 o 
   6   7  10      122.29      131.21     15.17 o 
   7   7  10       15.09       12.92      6.77 o 
   8   7  10       67.63       77.70     13.74 o 
   9   7  10      185.43      216.50     20.50 o 
  -1   8  10       14.96       28.91      8.82 o 
   0   8  10        0.20        2.05      4.92 o 
   1   8  10      314.19      290.52     22.55 o 
   2   8  10      391.50      364.73     25.01 o 
   3   8  10        1.72        0.00      4.72 o 
   4   8  10        0.11        2.26      5.13 o 
   5   8  10      558.93      561.76     30.55 o 
   6   8  10      151.62      164.02     17.22 o 
   7   8  10      128.37      127.52     17.22 o 
   8   8  10        0.23        0.00      5.13 o 
   1   9  10       15.26       12.51      8.00 o 
   2   9  10       62.90       60.48     12.71 o 
   3   9  10      123.25      126.91     16.81 o 
   4   9  10      164.94      149.05     16.61 o 
   5   9  10       60.58       62.74     13.12 o 
   6   9  10      149.55      151.51     17.43 o 
   7   9  10      130.80      152.95     17.43 o 
   8   9  10       46.21       46.74     12.10 o 
   3  10  10       66.42       71.35     14.15 o 
   4  10  10       47.18       48.80     12.10 o 
   5  10  10       58.33       64.99     13.33 o 
   6  10  10       29.84       30.34     11.07 o 
  -4  -4  11      127.18      103.74     15.38 o 
  -2  -4  11        2.25       10.87      5.54 o 
  -1  -4  11        6.89        7.79      5.95 o 
   0  -4  11        1.27        5.74      4.72 o 
  -5  -3  11       51.50       68.07     12.71 o 
  -4  -3  11        0.02        6.97      4.51 o 
  -2  -3  11      105.78      124.65     14.15 o 
  -1  -3  11       61.34       67.66     12.30 o 
   0  -3  11       30.90       29.32      8.61 o 
   1  -3  11      118.03      114.40     13.94 o 
   2  -3  11       49.17       71.76     13.33 o 
  -5  -2  11      148.03      157.05     15.99 o 
  -4  -2  11      203.03      188.41     17.43 o 
  -2  -2  11       22.14       34.44      9.43 o 
  -1  -2  11       69.77       80.57     12.71 o 
   0  -2  11      350.38      327.42     22.55 o 
   1  -2  11        8.44       16.81      6.15 o 
   2  -2  11       67.13       77.50     13.33 o 
   3  -2  11      197.78      163.61     16.81 o 
  -5  -1  11       12.12       17.02      6.56 o 
  -4  -1  11      399.90      392.00     24.19 o 
  -2  -1  11        1.04        0.21      4.51 o 
  -1  -1  11      154.75      161.76     15.99 o 
   0  -1  11      367.46      349.15     22.96 o 
   1  -1  11      197.30      205.84     18.04 o 
   2  -1  11       13.47       20.71      7.79 o 
   3  -1  11      101.08       98.62     14.35 o 
   4  -1  11      115.16      118.50     16.40 o 
  -4   0  11       36.79       48.59     10.05 o 
  -3   0  11      209.82      245.82     18.86 o 
  -2   0  11      215.73      214.86     17.22 o 
  -1   0  11        1.00        0.41      4.31 o 
   0   0  11      228.15      239.26     18.86 o 
   1   0  11       64.72       61.71     11.69 o 
   2   0  11        1.07        2.87      4.92 o 
   3   0  11        0.28        0.00      4.31 o 
   4   0  11       68.04       64.38     12.51 o 
   5   0  11       71.43       77.91     14.15 o 
  -5   1  11       23.41       29.11      9.43 o 
  -4   1  11       86.44       93.08     13.33 o 
  -3   1  11      110.27      127.93     14.15 o 
  -2   1  11        6.98        0.00      4.72 o 
  -1   1  11       60.78       45.51      8.82 o 
   2   1  11        2.19        0.41      4.51 o 
   3   1  11       36.25       32.60      9.02 o 
   4   1  11       84.94       66.02     12.51 o 
   5   1  11       56.20       64.58     12.71 o 
   6   1  11       25.95       29.32      9.84 o 
  -5   2  11      175.65      207.28     19.07 o 
  -4   2  11        9.90        5.13      5.13 o 
  -3   2  11       67.11       63.76     11.48 o 
  -2   2  11      565.32      603.79     28.70 o 
  -1   2  11      270.89      273.50     19.07 o 
   0   2  11      329.24      296.05     19.48 o 
   1   2  11      496.02      500.66     24.81 o 
   2   2  11      214.99      217.12     17.02 o 
   3   2  11       61.33       86.93     11.89 o 
   4   2  11        1.32        2.87      5.33 o 
   5   2  11      201.57      200.13     12.76 o 
   6   2  11       69.17       85.66      9.55 o 
   7   2  11       67.29       67.86     13.53 o 
  -4   3  11        6.18        7.79      6.15 o 
  -3   3  11       82.08       85.90     13.12 o 
  -2   3  11       97.34       91.44     13.53 o 
   0   3  11       77.12       71.35     11.48 o 
   1   3  11        0.02        2.46      4.51 o 
   2   3  11       56.64       60.28     10.66 o 
   3   3  11      484.96      484.88     25.42 o 
   4   3  11      445.30      461.71     25.42 o 
   5   3  11        4.68        4.10      5.95 o 
   6   3  11      176.84      225.32     18.86 o 
   7   3  11      302.56      322.20     31.88 o 
  -4   4  11       14.28       23.99      9.23 o 
  -3   4  11       35.14       35.26     10.05 o 
  -2   4  11        0.21        6.36      5.95 o 
  -1   4  11       39.81       36.29      9.84 o 
   0   4  11      345.44      325.57     21.94 o 
   1   4  11      116.28      125.47     13.94 o 
   2   4  11       84.80       88.57     12.71 o 
   3   4  11      311.22      291.54     20.71 o 
   4   4  11      233.43      239.26     18.86 o 
   5   4  11       97.02      120.35     14.35 o 
   6   4  11       18.58       27.27      8.61 o 
   7   4  11      171.46      175.91     17.22 o 
   8   4  11       87.21      114.20     15.79 o 
  -3   5  11      133.84      147.00     16.61 o 
  -2   5  11      251.30      274.73     21.73 o 
  -1   5  11       16.48       24.81      8.41 o 
   0   5  11      140.13      133.06     14.97 o 
   1   5  11      545.60      504.56     27.68 o 
   2   5  11      342.75      328.03     22.55 o 
   3   5  11        2.85        3.49      5.33 o 
   4   5  11      540.24      538.59     28.50 o 
   5   5  11      202.97      210.56     18.45 o 
   6   5  11        0.64        4.31      5.74 o 
   7   5  11       31.24       45.51     10.46 o 
   8   5  11      183.84      198.26     18.86 o 
  -2   6  11      209.37      206.05     19.68 o 
  -1   6  11      208.89      213.43     19.89 o 
   0   6  11       31.51       22.14      8.41 o 
   1   6  11       51.93       54.13     11.07 o 
   2   6  11      359.30      371.09     23.99 o 
   3   6  11      231.24      227.57     19.07 o 
   4   6  11       68.29       66.63     12.10 o 
   5   6  11      138.78      139.41     15.58 o 
   6   6  11      243.83      258.33     20.91 o 
   7   6  11        2.41        9.84      6.77 o 
   8   6  11      176.54      207.07     19.68 o 
  -1   7  11       34.17       35.26     10.66 o 
   0   7  11        7.19        8.41      5.54 o 
   1   7  11        1.41        1.64      4.31 o 
   2   7  11      196.81      185.54     17.43 o 
   3   7  11       46.62       65.20     11.89 o 
   4   7  11        5.99        6.15      5.13 o 
   5   7  11        1.62        6.36      5.33 o 
   6   7  11      184.94      205.64     19.07 o 
   7   7  11      197.33      205.84     19.48 o 
   8   7  11       47.54       49.62     11.89 o 
   0   8  11        2.36        4.51      6.77 o 
   1   8  11       16.89        6.56      6.36 o 
   2   8  11       22.58       24.81      9.43 o 
   3   8  11       35.63       34.44     10.46 o 
   4   8  11       70.43       69.09     12.92 o 
   5   8  11       31.91       40.80     10.25 o 
   6   8  11        3.67        8.00      5.54 o 
   7   8  11       66.78       72.99     13.94 o 
   2   9  11       22.77       22.76      9.43 o 
   3   9  11       19.43        7.59      7.79 o 
   4   9  11       39.28       45.10     11.69 o 
   5   9  11       62.88       74.63     14.35 o 
   6   9  11       92.09       78.52     14.56 o 
  -2  -2  12        1.93        3.08      4.92 o 
  -1  -2  12       40.64       53.72     11.48 o 
   0  -2  12      368.85      358.99     24.81 o 
   1  -2  12       30.40       21.53      6.97 o 
  -4  -1  12       32.60       34.65      9.43 o 
  -2  -1  12      128.79      170.37     16.20 o 
  -1  -1  12        1.26        5.54      5.33 o 
   0  -1  12      433.60      448.18     26.86 o 
   1  -1  12       51.00       76.68     12.92 o 
   2  -1  12       44.26       45.72     10.66 o 
   3  -1  12       50.28       56.59     11.89 o 
  -3   0  12       10.65        9.84      5.74 o 
  -2   0  12       93.56      107.23     13.33 o 
  -1   0  12      148.23      194.36     17.22 o 
   0   0  12       40.52       38.95      9.64 o 
   1   0  12       90.28       97.18     13.94 o 
   2   0  12       98.16      106.61     14.76 o 
   3   0  12       97.37       93.90     14.15 o 
   4   0  12        2.15        4.72      6.77 o 
  -1   1  12      608.57      625.93     30.34 o 
   0   1  12       96.06      127.73     14.56 o 
   1   1  12       11.79       14.56      6.15 o 
   2   1  12        8.19       17.43      6.36 o 
   3   1  12       74.89       77.09     12.92 o 
   4   1  12      126.02      121.37     16.61 o 
   5   1  12       10.67       11.89      7.59 o 
  -4   2  12       15.41       20.50      8.41 o 
  -3   2  12       36.32       64.17     11.89 o 
  -1   2  12        2.76        1.64      5.33 o 
   0   2  12       32.15       50.03     10.05 o 
   1   2  12      248.53      277.19     19.48 o 
   4   2  12      231.38      206.46     18.66 o 
   5   2  12        0.84        6.56      6.77 o 
  -3   3  12      258.12      290.31     22.35 o 
  -2   3  12        7.38        7.59      6.36 o 
  -1   3  12       59.85       64.58     11.48 o 
   0   3  12       52.88       65.61     11.69 o 
   1   3  12      124.59      133.06     14.76 o 
   2   3  12        6.29       12.30      7.38 o 
   3   3  12        0.93        3.28      5.33 o 
   4   3  12      343.32      351.61     23.17 o 
   5   3  12       66.85       86.93     13.33 o 
   6   3  12       10.41       12.11      4.71 o 
  -3   4  12      127.25      166.07     17.84 o 
  -2   4  12      103.28      133.26     15.79 o 
  -1   4  12      118.37      122.40     14.56 o 
   0   4  12       11.19        9.23      5.74 o 
   1   4  12      293.29      327.01     22.55 o 
   2   4  12      246.31      239.05     19.48 o 
   3   4  12       62.21       76.06     12.71 o 
   4   4  12       34.11       33.21      9.64 o 
   5   4  12       79.23      115.84     15.38 o 
   6   4  12      118.91      169.14     17.22 o 
  -2   5  12       56.71       94.51     14.97 o 
   0   5  12       69.30       71.14     12.30 o 
   1   5  12       12.93       18.66      7.59 o 
   2   5  12      330.29      337.47     23.17 o 
   3   5  12      189.91      205.64     18.45 o 
   4   5  12        1.72        2.26      5.13 o 
   5   5  12       27.31       39.77     10.05 o 
   6   5  12       71.25       97.18     14.76 o 
  -1   6  12      186.66      210.35     20.30 o 
   0   6  12       51.27       68.07     12.71 o 
   1   6  12       10.52       15.99      6.97 o 
   2   6  12      109.75      120.55     14.56 o 
   3   6  12      285.57      302.82     22.55 o 
   4   6  12       29.94       35.88     10.25 o 
   5   6  12       87.90      122.60     14.97 o 
   6   6  12       34.91       53.10     11.69 o 
   0   7  12       36.87       58.02     12.51 o 
   1   7  12      332.26      324.14     24.19 o 
   2   7  12       32.78       23.37      8.41 o 
   3   7  12       39.74       37.52     10.46 o 
   4   7  12        2.01        4.31      4.92 o 
   5   7  12      339.53      344.85     24.81 o 
   6   7  12       10.55       17.43      7.38 o 
   2   8  12       15.12       27.88      9.02 o 
   3   8  12        0.15        1.23      4.72 o 
   4   8  12       22.80       21.32      8.00 o 
   5   8  12      253.77      278.83     22.96 o 
  -1   0  13      152.50      181.85     17.43 o 
   0   0  13      161.80      198.67     18.25 o 
   1   0  13       82.72       86.11     13.94 o 
  -1   1  13        5.58       14.35      5.74 o 
   0   1  13      193.23      225.93     19.07 o 
   1   1  13      214.39      232.49     19.68 o 
   2   1  13       67.93       80.37     13.53 o 
   3   1  13        3.88        9.02      5.74 o 
   3   2  13       73.44       71.55     13.12 o 
   4   2  13       13.42       19.27      6.97 o 
  -1   3  13       13.60       26.86      8.41 o 
   0   3  13       57.43       62.12     11.28 o 
   1   3  13       16.60       21.94      7.79 o 
   2   3  13       46.26       71.35     12.10 o 
   3   3  13       91.73      103.74     13.94 o 
  -1   4  13       46.33       59.25     11.89 o 
   0   4  13       15.51       28.09      8.61 o 
   1   4  13       21.50       21.94      7.79 o 
   2   4  13       18.24       38.54     10.05 o 
   3   4  13      178.03      195.80     18.04 o 
   4   4  13       83.29      102.10     14.56 o 
   0   5  13      141.47      166.27     17.63 o 
   1   5  13       33.42       57.82     11.69 o 
   2   5  13        5.74        1.23      5.95 o 
   3   5  13       25.85       25.83      9.02 o 
   4   5  13       82.09      102.10     14.76 o 
   5   5  13       72.98       97.80     14.97 o 
   1   6  13      131.26      149.46     16.81 o 
   2   6  13       37.79       45.10     10.66 o 
   3   6  13       55.79       56.38     11.89 o 
   4   6  13       58.20       69.91     12.71 o 
                                                 
